# Supplementary material for: Bacteroides fragilis capsular polysaccharide A ameliorates ulcerative colitis in rat by recovering intestinal barrier integrity and restoring gut microbiota
Source: Front Pharmacol. 2024 Dec 24;15:1402465. doi: 10.3389/fphar.2024.1402465 (PMC11703662; doi:10.3389/fphar.2024.1402465)
Supplement: Supplementary file 1 [file DataSheet3.ZIP]

Archive with 31 entries (30 files):
- Figure 3/Claudin-1_Gel-1.Tif
- Figure 3/Claudin-1_Gel-2.Tif
- Figure 3/Claudin-1-Significant difference analysis.csv
- Figure 3/Claudin-2_Gel-1.Tif
- Figure 3/Claudin-2_Gel-2.tif
- Figure 3/Claudin-2-Significant difference analysis.csv
- Figure 3/GAPDH_Gel-1.Tif
- Figure 3/GAPDH_Gel-2.Tif
- Figure 3/Intestinal Barrier-Related Indicators Grayscale Analysis.xlsx
- Figure 3/MUC-2_Gel-1.tif
- Figure 3/Muc-2_Gel-2.Tif
- Figure 3/Muc-2-Significant difference analysis.csv
- Figure 3/occludin-1_Gel-2.tif
- Figure 3/Occludin-2_Gel-1.Tif
- Figure 3/Occludin-Significant difference analysis.csv
- Figure 3/PAS Stain/
- Figure 3/PAS Stain/HTP2 200a╠m.png
- Figure 3/PAS Stain/HTP2 500a╠m.png
- Figure 3/PAS Stain/LTP2 200a╠m.png
- Figure 3/PAS Stain/LTP2 500a╠m.png
- Figure 3/PAS Stain/MC 200a╠m.png
- Figure 3/PAS Stain/MC 500a╠m.png
- Figure 3/PAS Stain/MTP2 200a╠m.png
- Figure 3/PAS Stain/MTP2 500a╠m.png
- Figure 3/PAS Stain/NC 200a╠m.png
- Figure 3/PAS Stain/NC 500a╠m.png
- Figure 3/PAS Stain/PD 200a╠m.png
- Figure 3/PAS Stain/PD 500a╠m.png
- Figure 3/ZO-1_Gel-1.tif
- Figure 3/ZO-1_Gel-2.Tif
- Figure 3/ZO-1-Significant difference analysis.csv
