# Supplementary material for: Bacteroides fragilis capsular polysaccharide A ameliorates ulcerative colitis in rat by recovering intestinal barrier integrity and restoring gut microbiota
Source: Front Pharmacol. 2024 Dec 24;15:1402465. doi: 10.3389/fphar.2024.1402465 (PMC11703662; doi:10.3389/fphar.2024.1402465)
Supplement: Supplementary file 1 [file DataSheet3.ZIP › Figure 3/Claudin-1-Significant difference analysis.csv]

系列数	1
每个系列的比较数量	6
α	0.05
Tukey 多重比较检验	均差	95.00% 差值的置信区间	低于阈值?	摘要	调整后的 P 值
NC vs MC	0.3272	0.03679 到 0.6176	是	*	0.0246	A-B
NC vs TP2	-0.07000	-0.3604 到 0.2204	否	ns	0.8996	A-C
NC vs PD	0.007400	-0.2830 到 0.2978	否	ns	0.9999	A-D
MC vs TP2	-0.3972	-0.6876 到 -0.1068	是	**	0.0061	B-C
MC vs PD	-0.3198	-0.6102 到 -0.02939	是	*	0.0284	B-D
TP2 vs PD	0.07740	-0.2130 到 0.3678	否	ns	0.8700	C-D
检验详细信息	平均值 1	平均值 2	均差	差值的标准误差	n1	n2	q	自由度
NC vs MC	0.7838	0.4566	0.3272	0.1015	5	5	4.559	16
NC vs TP2	0.7838	0.8538	-0.07000	0.1015	5	5	0.9753	16
NC vs PD	0.7838	0.7764	0.007400	0.1015	5	5	0.1031	16
MC vs TP2	0.4566	0.8538	-0.3972	0.1015	5	5	5.534	16
MC vs PD	0.4566	0.7764	-0.3198	0.1015	5	5	4.456	16
TP2 vs PD	0.8538	0.7764	0.07740	0.1015	5	5	1.078	16
