# Supplementary material for: Bacteroides fragilis capsular polysaccharide A ameliorates ulcerative colitis in rat by recovering intestinal barrier integrity and restoring gut microbiota
Source: Front Pharmacol. 2024 Dec 24;15:1402465. doi: 10.3389/fphar.2024.1402465 (PMC11703662; doi:10.3389/fphar.2024.1402465)
Supplement: Supplementary file 1 [file DataSheet3.ZIP › Figure 3/Claudin-2-Significant difference analysis.csv]

系列数	1
每个系列的比较数量	6
α	0.05
Tukey 多重比较检验	均差	95.00% 差值的置信区间	低于阈值?	摘要	调整后的 P 值
NC vs MC	0.6788	0.2611 到 1.097	是	**	0.0014	A-B
NC vs TP2	-0.1416	-0.5593 到 0.2761	否	ns	0.7681	A-C
NC vs PD	-0.01040	-0.4281 到 0.4073	否	ns	0.9999	A-D
MC vs TP2	-0.8204	-1.238 到 -0.4027	是	***	0.0002	B-C
MC vs PD	-0.6892	-1.107 到 -0.2715	是	**	0.0012	B-D
TP2 vs PD	0.1312	-0.2865 到 0.5489	否	ns	0.8057	C-D
检验详细信息	平均值 1	平均值 2	均差	差值的标准误差	n1	n2	q	自由度
NC vs MC	1.351	0.6722	0.6788	0.1460	5	5	6.575	16
NC vs TP2	1.351	1.493	-0.1416	0.1460	5	5	1.372	16
NC vs PD	1.351	1.361	-0.01040	0.1460	5	5	0.1007	16
MC vs TP2	0.6722	1.493	-0.8204	0.1460	5	5	7.947	16
MC vs PD	0.6722	1.361	-0.6892	0.1460	5	5	6.676	16
TP2 vs PD	1.493	1.361	0.1312	0.1460	5	5	1.271	16
