# Supplementary material for: Bacteroides fragilis capsular polysaccharide A ameliorates ulcerative colitis in rat by recovering intestinal barrier integrity and restoring gut microbiota
Source: Front Pharmacol. 2024 Dec 24;15:1402465. doi: 10.3389/fphar.2024.1402465 (PMC11703662; doi:10.3389/fphar.2024.1402465)
Supplement: Supplementary file 1 [file DataSheet3.ZIP › Figure 3/Intestinal Barrier-Related Indicators Grayscale Analysis.xlsx]

## Sheet: Intestinal Barrier-Related Indi
			ZO-1	Occludin	Claudin-1	Claudin-2	Muc-2	GAPDH
Gel-1	Lane Number	Sample	IntDen	IntDen	IntDen	IntDen	IntDen	IntDen
	1	NC-1	207491	123622	120955	169414	91543	134714
	2	NC-2	201455	94639	118628	190326	88029	138085
	3	NC-3	213856	58872	130622	197039	82587	134957
	4	MC-1	102262	30230	81791	104061	26572	137943
	5	MC-2	127839	33394	56057	97741	14942	139511
	6	MC-3	102550	48516	68399	67627	24151	128207
	7	TP2-1	224789	164814	136783	250066	85643	111683
	8	TP2-2	239037	105469	114046	195345	98454	137071
	9	TP2-3	229938	121907	115709	195052	122662	155004
	10	PD-1	245579	81649	126698	227068	179957	149945
	11	PD-2	243702	71913	94134	193928	157932	163516
	12	PD-3	230961	104557	119904	180643	151349	138260
			ZO-1	Occludin	Claudin-1	Claudin-2	Muc-2	GAPDH
Gel-2	Lane Number	Sample	IntDen	IntDen	IntDen	IntDen	IntDen	IntDen
	1	NC-3	209145	248218	166404	372043	125865	303286
	2	NC-4	220931	247485	156044	346601	98386	241984
	3	MC-3	148680	180681	94523	199017	10994	285188
	4	MC-4	142813	159140	108060	173732	9173	255238
	5	TP2-3	261924	389101	168232	289371	100141	220349
	6	TP2-4	301994	374433	163018	284780	146581	231869
	7	PD-3	360209	174007	191513	309813	98292	225116
	8	PD-4	349919	202515	180163	345380	86985	242567
