# Supplementary material for: Bacteroides fragilis capsular polysaccharide A ameliorates ulcerative colitis in rat by recovering intestinal barrier integrity and restoring gut microbiota
Source: Front Pharmacol. 2024 Dec 24;15:1402465. doi: 10.3389/fphar.2024.1402465 (PMC11703662; doi:10.3389/fphar.2024.1402465)
Supplement: Supplementary file 1 [file DataSheet3.ZIP › Figure 3/Muc-2-Significant difference analysis.csv]

系列数	1
每个系列的比较数量	6
α	0.05
Tukey 多重比较检验	均差	95.00% 差值的置信区间	低于阈值?	摘要	调整后的 P 值
NC vs MC	0.4376	0.04193 到 0.8333	是	*	0.0277	A-B
NC vs TP2	-0.1222	-0.5179 到 0.2735	否	ns	0.8133	A-C
NC vs PD	-0.2612	-0.6569 到 0.1345	否	ns	0.2714	A-D
MC vs TP2	-0.5598	-0.9555 到 -0.1641	是	**	0.0046	B-C
MC vs PD	-0.6988	-1.094 到 -0.3031	是	***	0.0006	B-D
TP2 vs PD	-0.1390	-0.5347 到 0.2567	否	ns	0.7488	C-D
检验详细信息	平均值 1	平均值 2	均差	差值的标准误差	n1	n2	q	自由度
NC vs MC	0.5502	0.1126	0.4376	0.1383	5	5	4.475	16
NC vs TP2	0.5502	0.6724	-0.1222	0.1383	5	5	1.250	16
NC vs PD	0.5502	0.8114	-0.2612	0.1383	5	5	2.671	16
MC vs TP2	0.1126	0.6724	-0.5598	0.1383	5	5	5.724	16
MC vs PD	0.1126	0.8114	-0.6988	0.1383	5	5	7.146	16
TP2 vs PD	0.6724	0.8114	-0.1390	0.1383	5	5	1.421	16
