# Supplementary material for: Bacteroides fragilis capsular polysaccharide A ameliorates ulcerative colitis in rat by recovering intestinal barrier integrity and restoring gut microbiota
Source: Front Pharmacol. 2024 Dec 24;15:1402465. doi: 10.3389/fphar.2024.1402465 (PMC11703662; doi:10.3389/fphar.2024.1402465)
Supplement: Supplementary file 1 [file DataSheet3.ZIP › Figure 3/Occludin-Significant difference analysis.csv]

系列数	1
每个系列的比较数量	6
α	0.05
Tukey 多重比较检验	均差	95.00% 差值的置信区间	低于阈值?	摘要	调整后的 P 值
NC vs MC	0.4384	0.09982 到 0.7770	是	**	0.0093	A-B
NC vs TP2	-0.3034	-0.6420 到 0.03518	否	ns	0.0873	A-C
NC vs PD	0.1782	-0.1604 到 0.5168	否	ns	0.4571	A-D
MC vs TP2	-0.7418	-1.080 到 -0.4032	是	****	<0.0001	B-C
MC vs PD	-0.2602	-0.5988 到 0.07838	否	ns	0.1658	B-D
TP2 vs PD	0.4816	0.1430 到 0.8202	是	**	0.0044	C-D
检验详细信息	平均值 1	平均值 2	均差	差值的标准误差	n1	n2	q	自由度
NC vs MC	0.7090	0.2706	0.4384	0.1183	5	5	5.239	16
NC vs TP2	0.7090	1.012	-0.3034	0.1183	5	5	3.626	16
NC vs PD	0.7090	0.5308	0.1782	0.1183	5	5	2.130	16
MC vs TP2	0.2706	1.012	-0.7418	0.1183	5	5	8.865	16
MC vs PD	0.2706	0.5308	-0.2602	0.1183	5	5	3.109	16
TP2 vs PD	1.012	0.5308	0.4816	0.1183	5	5	5.755	16
