# Supplementary material for: Bacteroides fragilis capsular polysaccharide A ameliorates ulcerative colitis in rat by recovering intestinal barrier integrity and restoring gut microbiota
Source: Front Pharmacol. 2024 Dec 24;15:1402465. doi: 10.3389/fphar.2024.1402465 (PMC11703662; doi:10.3389/fphar.2024.1402465)
Supplement: Supplementary file 1 [file DataSheet3.ZIP › Figure 3/ZO-1-Significant difference analysis.csv]

系列数	1
每个系列的比较数量	6
α	0.05
Tukey 多重比较检验	均差	95.00% 差值的置信区间	低于阈值?	摘要	调整后的 P 值
NC vs MC	0.5298	0.02155 到 1.038	是	*	0.0396	A-B
NC vs TP2	-0.3088	-0.8171 到 0.1995	否	ns	0.3374	A-C
NC vs PD	-0.3308	-0.8391 到 0.1775	否	ns	0.2824	A-D
MC vs TP2	-0.8386	-1.347 到 -0.3303	是	**	0.0012	B-C
MC vs PD	-0.8606	-1.369 到 -0.3523	是	***	0.0009	B-D
TP2 vs PD	-0.02200	-0.5303 到 0.4863	否	ns	0.9993	C-D
检验详细信息	平均值 1	平均值 2	均差	差值的标准误差	n1	n2	q	自由度
NC vs MC	1.237	0.7076	0.5298	0.1776	5	5	4.218	16
NC vs TP2	1.237	1.546	-0.3088	0.1776	5	5	2.458	16
NC vs PD	1.237	1.568	-0.3308	0.1776	5	5	2.633	16
MC vs TP2	0.7076	1.546	-0.8386	0.1776	5	5	6.676	16
MC vs PD	0.7076	1.568	-0.8606	0.1776	5	5	6.851	16
TP2 vs PD	1.546	1.568	-0.02200	0.1776	5	5	0.1751	16
