# Supplementary material for: Bacteroides fragilis capsular polysaccharide A ameliorates ulcerative colitis in rat by recovering intestinal barrier integrity and restoring gut microbiota
Source: Front Pharmacol. 2024 Dec 24;15:1402465. doi: 10.3389/fphar.2024.1402465 (PMC11703662; doi:10.3389/fphar.2024.1402465)
Supplement: Supplementary file 2 [file DataSheet4.ZIP]

Archive with 11 entries (11 files):
- Figure 4/Apoptosis-Related Indicators Grayscale Analysis.xlsx
- Figure 4/BAX_Bcl-Significant difference analysis.csv
- Figure 4/BAX_Gel-1.Tif
- Figure 4/BAX_Gel-2.Tif
- Figure 4/Bcl-2_Gel-1.Tif
- Figure 4/Bcl-2_Gel-2.Tif
- Figure 4/Cleaved Caspase-3_Gel-2.Tif
- Figure 4/Cleaved Caspase-3-Significant difference analysis.csv
- Figure 4/Cleaved-Caspase-3_Gel-1.Tif
- Figure 4/GAPDH_Gel-1.Tif
- Figure 4/GAPDH_Gel-2.Tif
