# Supplementary material for: Bacteroides fragilis capsular polysaccharide A ameliorates ulcerative colitis in rat by recovering intestinal barrier integrity and restoring gut microbiota
Source: Front Pharmacol. 2024 Dec 24;15:1402465. doi: 10.3389/fphar.2024.1402465 (PMC11703662; doi:10.3389/fphar.2024.1402465)
Supplement: Supplementary file 2 [file DataSheet4.ZIP › Figure 4/Apoptosis-Related Indicators Grayscale Analysis.xlsx]

## Sheet: Grayscale Analysis
			BAX	Bcl-2	Cleaved-Caspase-3	GAPDH
Gel-1	Lane Number	Sample	IntDen	IntDen	IntDen	IntDen
	1	NC-1	56262	64097	62516	220210
	2	NC-2	60886	69564	52882	226028
	3	NC-3	82541	77976	40634	212323
	4	MC-1	270486	56868	262482	171070
	5	MC-2	255310	65650	251991	168337
	6	MC-3	263611	52199	285205	164304
	7	TP2-1	96277	95043	199907	221523
	8	TP2-2	83310	106453	183106	190828
	9	TP2-3	64478	117120	142011	169732
	10	PD-1	81853	130323	221393	179716
	11	PD-2	181705	116245	174452	207604
	12	PD-3	114391	106479	201895	204421
			BAX	Bcl-2	Cleaved-Caspase-3	GAPDH
Gel-2	Lane Number	Sample	IntDen	IntDen	IntDen	IntDen
	1	NC-3	311561	296440	125042	186031
	2	NC-4	349736	277859	169928	200325
	3	MC-3	582767	185400	433289	217482
	4	MC-4	595060	200112	460323	267546
	5	TP2-3	452294	287014	279110	285959
	6	TP2-4	450851	264648	266697	243238
	7	PD-3	392391	288193	232975	210961
	8	PD-4	361627	322056	269063	220963
