# Supplementary material for: Bacteroides fragilis capsular polysaccharide A ameliorates ulcerative colitis in rat by recovering intestinal barrier integrity and restoring gut microbiota
Source: Front Pharmacol. 2024 Dec 24;15:1402465. doi: 10.3389/fphar.2024.1402465 (PMC11703662; doi:10.3389/fphar.2024.1402465)
Supplement: Supplementary file 2 [file DataSheet4.ZIP › Figure 4/BAX_Bcl-Significant difference analysis.csv]

系列数	1
每个系列的比较数量	6
α	0.05
Tukey 多重比较检验	均差	95.00% 差值的置信区间	低于阈值?	摘要	调整后的 P 值
NC vs MC	0.7306	0.1425 到 1.319	是	*	0.0127	A-B
NC vs TP2	-0.06620	-0.6543 到 0.5219	否	ns	0.9880	A-C
NC vs PD	0.03680	-0.5513 到 0.6249	否	ns	0.9979	A-D
MC vs TP2	-0.7968	-1.385 到 -0.2087	是	**	0.0066	B-C
MC vs PD	-0.6938	-1.282 到 -0.1057	是	*	0.0182	B-D
TP2 vs PD	0.1030	-0.4851 到 0.6911	否	ns	0.9576	C-D
检验详细信息	平均值 1	平均值 2	均差	差值的标准误差	n1	n2	q	自由度
NC vs MC	0.9944	0.2638	0.7306	0.2056	5	5	5.027	16
NC vs TP2	0.9944	1.061	-0.06620	0.2056	5	5	0.4555	16
NC vs PD	0.9944	0.9576	0.03680	0.2056	5	5	0.2532	16
MC vs TP2	0.2638	1.061	-0.7968	0.2056	5	5	5.482	16
MC vs PD	0.2638	0.9576	-0.6938	0.2056	5	5	4.773	16
TP2 vs PD	1.061	0.9576	0.1030	0.2056	5	5	0.7086	16
