# Supplementary material for: Bacteroides fragilis capsular polysaccharide A ameliorates ulcerative colitis in rat by recovering intestinal barrier integrity and restoring gut microbiota
Source: Front Pharmacol. 2024 Dec 24;15:1402465. doi: 10.3389/fphar.2024.1402465 (PMC11703662; doi:10.3389/fphar.2024.1402465)
Supplement: Supplementary file 2 [file DataSheet4.ZIP › Figure 4/Cleaved Caspase-3-Significant difference analysis.csv]

系列数	1
每个系列的比较数量	6
α	0.05
Tukey 多重比较检验	均差	95.00% 差值的置信区间	低于阈值?	摘要	调整后的 P 值
NC vs MC	-1.250	-1.615 到 -0.8854	是	****	<0.0001	A-B
NC vs TP2	-0.5084	-0.8732 到 -0.1436	是	**	0.0053	A-C
NC vs PD	-0.6306	-0.9954 到 -0.2658	是	***	0.0008	A-D
MC vs TP2	0.7418	0.3770 到 1.107	是	***	0.0001	B-C
MC vs PD	0.6196	0.2548 到 0.9844	是	***	0.0009	B-D
TP2 vs PD	-0.1222	-0.4870 到 0.2426	否	ns	0.7743	C-D
检验详细信息	平均值 1	平均值 2	均差	差值的标准误差	n1	n2	q	自由度
NC vs MC	0.4458	1.696	-1.250	0.1275	5	5	13.87	16
NC vs TP2	0.4458	0.9542	-0.5084	0.1275	5	5	5.639	16
NC vs PD	0.4458	1.076	-0.6306	0.1275	5	5	6.994	16
MC vs TP2	1.696	0.9542	0.7418	0.1275	5	5	8.227	16
MC vs PD	1.696	1.076	0.6196	0.1275	5	5	6.872	16
TP2 vs PD	0.9542	1.076	-0.1222	0.1275	5	5	1.355	16
