# Supplementary material for: Bacteroides fragilis capsular polysaccharide A ameliorates ulcerative colitis in rat by recovering intestinal barrier integrity and restoring gut microbiota
Source: Front Pharmacol. 2024 Dec 24;15:1402465. doi: 10.3389/fphar.2024.1402465 (PMC11703662; doi:10.3389/fphar.2024.1402465)
Supplement: Supplementary file 3 [file DataSheet1.ZIP]

Archive with 6 entries (6 files):
- Figure 1/Body Weight, DAI, Ulcer Area, CWCL.xlsx
- Figure 1/Body Weight-Significant difference analysis.csv
- Figure 1/CWCL-Significant Difference Analysis.csv
- Figure 1/DAI-Significant Difference Analysis.csv
- Figure 1/Ulcer Area-Significant Difference Analysis.csv
- Figure 1/Ulcer Photography.tif
