# Supplementary material for: Bacteroides fragilis capsular polysaccharide A ameliorates ulcerative colitis in rat by recovering intestinal barrier integrity and restoring gut microbiota
Source: Front Pharmacol. 2024 Dec 24;15:1402465. doi: 10.3389/fphar.2024.1402465 (PMC11703662; doi:10.3389/fphar.2024.1402465)
Supplement: Supplementary file 3 [file DataSheet1.ZIP › Figure 1/Body Weight, DAI, Ulcer Area, CWCL.xlsx]

## Sheet: BWt, DAI, UA, CW, CL
Group	No.	Day1		Day2		Day3		Day4		Day5		Day6		Day7
		BW	DAI	BW	DAI	BW	DAI	BW	DAI	BW	DAI	BW	DAI	BW	DAI	CW	CL	CL/CL*10	UA
NC	1	124.07	0	142.36	0	156.16	0	163.56	0	169.89	0	176.3	0	181.92	0	1.0383	15	0.6922	0
	2	125.11	0	143.58	0	156.82	0	167.43	0	166.16	0	173.48	0	175.56	0	1.0258	16	0.641125	0		BW: Body Weight
	3	117.2	0	135.78	0	149.16	0	156.39	0	163.74	0	168.76	0	176.56	0	1.1783	16.5	0.714121	0		DAI: Disease Activity Index
	4	116.84	0	134.38	0	147.35	0	154.91	0	158.22	0	162.86	0	168.48	0	1.0019	16.6	0.603554	0		CW: Colon Weight
	5	112.61	0	129.24	0	139.79	0	149.4	0	152.39	0	156.56	0	165.46	0	1.0732	17.2	0.623953	0		CL: Colon Length
	6	128.07	0	147.56	0	157.81	0	163.13	0	172.4	0	176.24	0	180.23	0						UA: Ulcer Area
	7	117.28	0	136.38	0	147.74	0	152.94	0	161.08	0	163.86	0	166.63	0
	8	111.35	0	129.42	0	142.89	0	147	0	150.55	0	159.48	0	165.13	0
	9	125.34	0	145.36	0	154.96	0	159.36	0	168.49	0	169.87	0	175.56	0
	10	112.81	0	133.45	0	142.09	0	151.08	0	151.1	0	155.97	0	163.58	0
	mean	119.068	0	137.751	0	149.477	0	156.52	0	161.402	0	166.338	0	171.911	0	1.0635	16.26	0.654991	0
	SEM	1.92638	0	2.07312	0	2.10164	0	2.12574	0	2.55319	0	2.43816	0	2.14552	0	0.0218655	0.260384	0.0147328	0
MC	1	118.94	0	121.53	3.5	120.32	3	116.65	3	127.49	2.5	134.28	2.5	143.52	2	1.5766	13.5	1.16785	2.52
	2	122.71	0	123.14	3	128.17	3	140.17	2.5	137.81	2	143.64	2	152.26	1.5	1.8857	13	1.45054	1.65
	3	107.64	0	108.92	3	108.27	2.5	110.73	2.5	120.37	2.5	126.83	2.5	133.55	1.5	1.7127	12.8	1.33805	2.66
	4	123.04	0	122.23	3	121.68	3	128.74	2.5	143.78	2.5	149.25	2.5	161.46	2.5	1.9717	12.5	1.57736	2.16
	5	122.35	0	122.98	3	116.59	2.5	123.3	2.5	134.54	2.5	139.65	2.5	148.22	2.5	1.7294	13.8	1.25319	1.54
	6	122.09	0	120.03	3	122.83	3	132.14	2.5	142.4	2.5	146.9	2	152.16	1.5
	7	114.71	0	113.24	3.5	119.72	3	132.59	3.5	141.79	3	149.5	2.5	152.16	2.5
	8	130.32	0	124.63	3.5	126.67	2.5	134.39	2.5	148.13	2	152.89	2.5	158.49	2
	9	111.57	0	110.29	3	116.07	3	128.12	3	140.48	2.5	147.31	2	143.56	1.5
	10	113.65	0	109.42	3	119.99	3	134.59	2.5	138.59	2	145.8	2	150.76	2
	mean	118.702	0	117.641	3.15	120.031	2.85	128.142	2.7	137.538	2.4	143.605	2.3	149.614	1.95	1.77522	13.12	1.3574	2.106
	SEM	2.1328	0	2.01805	0.0763763	1.78545	0.0763763	2.82863	0.110554	2.59786	0.1	2.50827	0.0816497	2.52581	0.138444	0.0490582	0.166433	0.0510442	0.158865
PD	1	124.59	0	125.36	2.5	124.57	2.5	125.67	2	136.9	1.5	139.59	1	148.79	1	1.1895	12.6	0.944048	0
	2	121.26	0	118.62	2.5	116.55	2.5	122.18	2.5	129.86	2	134.21	2	142.88	1	1.2532	12.8	0.979062	0
	3	119.87	0	124.35	2.5	120.08	2.5	121.41	2.5	131.73	1.5	134.68	1.5	148.89	1	1.1331	12.8	0.885234	0
	4	114.65	0	112.35	3	111.12	2.5	115.37	2.5	127.39	2.5	133.69	2.5	139.56	1.5	1.3461	12.6	1.06833	0.24
	5	111.66	0	110.95	2.5	110.3	2	116.58	2	124.87	2	128.68	2	132.78	1	1.5247	13.6	1.1211	2.73
	6	115.86	0	120.74	3	119.65	3	127.89	2	133.4	2	135.89	2	145.56	1
	7	128.17	0	123.56	3	120.85	2.5	125.68	2.5	136.87	2.5	148.56	2	132.36	1
	8	113.9	0	111.32	2.5	100.79	2.5	95.81	2.5	106.12	2	119.56	1.5	125.46	2
	9	121.15	0	118.75	2	118.74	1.5	124.32	1.5	132.06	1.5	140.59	1.5	145.56	1
	10	115.68	0	117.23	2	118.03	2	126.48	2	133.67	1	138.56	1	144.57	1.5
	mean	118.679	0	118.323	2.55	116.068	2.35	120.139	2.2	129.287	1.85	135.401	1.7	140.641	1.2	1.28932	12.88	0.999556	0.594
	SEM	1.64818	0	1.69855	0.116667	2.17682	0.130171	3.00398	0.110554	2.839	0.15	2.42401	0.152753	2.50621	0.110554	0.0485544	0.131149	0.0300311	0.379022
LTP2	1	123.43	0	123.04	2.5	124.81	2.5	135.29	2	141.9	1.5	142.59	1.5	151.67	1	1.4984	13.5	1.10993	2.08
	2	116.52	0	120.71	2.5	121.68	2.5	126.72	2.5	136.1	1.5	153.65	1	149.57	0.5	1.3387	14.2	0.942746	0.2
	3	115.1	0	118.63	2.5	118.57	2.5	124.2	2.5	132.17	2	138.56	2	147.48	1.5	1.1242	14.1	0.797305	0
	4	112.43	0	115.32	3	112.14	2.5	114.63	2.5	126.46	2	133.84	1.5	141.39	1	1.1542	14.6	0.790548	0
	5	121.28	0	125.74	2.5	123.38	2	132.98	1.5	134.86	1.5	138.77	1.5	152.08	1	1.1712	14.5	0.807724	0.06
	6	131.14	0	128.66	2.5	132.86	2	135.1	1.5	144.34	2	151.25	2	157.47	1
	7	122.08	0	125.63	2	127.02	1.5	139.46	1.5	147.69	1	150.58	0.5	158.42	0.5
	8	117.16	0	116.25	2.5	122.63	2.5	133.83	2	140.79	2	143.55	1.5	148.49	1
	9	114.42	0	114.43	2.5	121.66	2	133.35	2	141.92	1	145.75	1	156.79	1
	10	118.4	0	123.21	2	118.91	2	126.63	1.5	135.81	1.5	141.35	1	148.59	1
	mean	119.196	0	121.162	2.45	122.366	2.2	130.219	1.95	138.204	1.6	143.989	1.35	151.195	0.95	1.25734	14.18	0.88965	0.468
	SEM	1.73382	0	1.5458	0.0897527	1.73445	0.110554	2.28466	0.138444	1.99294	0.124722	2.00396	0.15	1.66857	0.0897527	0.0501282	0.136748	0.0437039	0.286133
MTP2	1	116.85	0	121.68	2.5	116.88	2	121.32	1.5	135.27	1	148.55	0.5	147.19	0.5	1.1654	14.1	0.826525	0
	2	118.44	0	124.91	2.5	123.03	2	132.41	2	144.74	1.5	151.54	1	156.44	0.5	1.1293	14.2	0.795282	0
	3	118.74	0	119.92	2.5	123.48	2	129.48	2	140.57	1.5	145.3	1.5	150.56	0.5	1.35	13.3	1.01504	0.24
	4	115.87	0	119.63	2.5	117.19	2	120.86	2	137.1	1	151.65	0.5	148.29	0.5	1.2492	13.6	0.918529	0.02
	5	113.55	0	109.08	2.5	117.45	2	134.8	2	139.13	1	143.54	1	149.33	1	1.2037	13.6	0.885074	1.26
	6	126.86	0	127.53	2.5	123.28	2.5	135.38	1.5	142.94	1.5	148.54	1	156.79	1
	7	115.52	0	113.23	2.5	108.98	2.5	123.16	2	136.58	1.5	138.54	1.5	146.29	1
	8	124.39	0	123.45	1.5	126.04	1.5	142.05	1	152.77	1	132.89	1	162.36	1
	9	124.91	0	124.84	1.5	127.24	1.5	137.2	1.5	148.33	1	150.84	0.5	158.89	1
	10	127.13	0	125.12	2.5	125.39	2.5	134.3	2.5	148.17	1.5	144.28	1	154.25	1
	mean	120.226	0	120.939	2.3	120.896	2.05	131.096	1.8	142.56	1.25	145.567	0.95	153.039	0.8	1.21952	13.76	0.888089	0.304
	SEM	1.61052	0	1.83054	0.133333	1.78744	0.116667	2.27852	0.133333	1.85097	0.0833333	1.92684	0.116667	1.73344	0.0816497	0.02703	0.119583	0.0271362	0.172012
HTP2	1	110.43	0	112.43	2.5	117.49	2	132.32	2.5	139.92	1	141.65	1.5	153.12	1	1.3644	12.5	1.09152	1.6
	2	122.28	0	122.53	1.5	132.7	1.5	143.95	1.5	146.9	1	152.58	1	152.49	1	1.2935	12.9	1.00271	0.12
	3	118.58	0	116.63	2.5	114.35	2	127.9	2	137.75	1.5	143.92	1.5	156.9	1.5	1.5178	12.7	1.19512	2.66
	4	118.19	0	113.32	2.5	112.42	2	119.24	1.5	131.01	1.5	148.65	1	144.16	1	1.5377	13.6	1.13066	1.26
	5	124.87	0	125.94	2.5	127.45	2.5	134.64	2	141.51	1	148.68	1	151.51	0.5	1.2222	14.6	0.837123	0.16
	6	114.58	0	120.56	1.5	140.07	1.5	151.14	1.5	157.69	0.5	162.51	0	173.26	0.5
	7	124.69	0	125.47	2.5	125.17	2	139.56	1.5	151.81	1.5	155.8	1	164.54	1
	8	120.36	0	118.74	3	120.17	2	135.56	2.5	147.92	1.5	150.95	1.5	158.49	1.5
	9	122.58	0	117.85	2.5	123.8	2.5	135.48	2	146.49	1.5	151.05	1.5	161.45	1.5
	10	115.2	0	115.82	2.5	118.69	2.5	129.88	2	141.18	1.5	143.27	1	154.6	1
	mean	119.176	0	118.929	2.35	123.231	2.05	134.967	1.9	144.218	1.25	149.906	1.1	157.052	1.05	1.38712	13.26	1.05143	1.16
	SEM	1.49146	0	1.48105	0.15	2.69526	0.116667	2.77737	0.124722	2.39563	0.111803	1.98399	0.145297	2.53729	0.116667	0.0436552	0.27074	0.0438269	0.336719
