# Supplementary material for: Bacteroides fragilis capsular polysaccharide A ameliorates ulcerative colitis in rat by recovering intestinal barrier integrity and restoring gut microbiota
Source: Front Pharmacol. 2024 Dec 24;15:1402465. doi: 10.3389/fphar.2024.1402465 (PMC11703662; doi:10.3389/fphar.2024.1402465)
Supplement: Supplementary file 3 [file DataSheet1.ZIP › Figure 1/Body Weight-Significant difference analysis.csv]

系列数	1
每个系列的比较数量	15
α	0.05
Tukey 多重比较检验	均差	95.00% 差值的置信区间	低于阈值?	摘要	调整后的 P 值
MC vs NC	-22.30	-31.56 到 -13.03	是	****	<0.0001	B-A
PD vs NC	-31.27	-40.53 到 -22.01	是	****	<0.0001	C-A
LTP2 vs NC	-20.72	-29.98 到 -11.45	是	****	<0.0001	D-A
MTP2 vs NC	-18.87	-28.14 到 -9.609	是	****	<0.0001	E-A
HTP2 vs NC	-14.86	-24.12 到 -5.596	是	***	0.0002	F-A
PD vs MC	-8.973	-18.24 到 0.2903	否	ns	0.0628	C-B
LTP2 vs MC	1.581	-7.682 到 10.84	否	ns	0.9958	D-B
MTP2 vs MC	3.425	-5.838 到 12.69	否	ns	0.8823	E-B
HTP2 vs MC	7.438	-1.825 到 16.70	否	ns	0.1844	F-B
LTP2 vs PD	10.55	1.291 到 19.82	是	*	0.0168	D-C
MTP2 vs PD	12.40	3.135 到 21.66	是	**	0.0029	E-C
HTP2 vs PD	16.41	7.148 到 25.67	是	****	<0.0001	F-C
MTP2 vs LTP2	1.844	-7.419 到 11.11	否	ns	0.9914	E-D
HTP2 vs LTP2	5.857	-3.406 到 15.12	否	ns	0.4325	F-D
HTP2 vs MTP2	4.013	-5.250 到 13.28	否	ns	0.7945	F-E
检验详细信息	平均值 1	平均值 2	均差	差值的标准误差	n1	n2	q	自由度
MC vs NC	149.6	171.9	-22.30	3.135	10	10	10.06	54
PD vs NC	140.6	171.9	-31.27	3.135	10	10	14.10	54
LTP2 vs NC	151.2	171.9	-20.72	3.135	10	10	9.344	54
MTP2 vs NC	153.0	171.9	-18.87	3.135	10	10	8.512	54
HTP2 vs NC	157.1	171.9	-14.86	3.135	10	10	6.702	54
PD vs MC	140.6	149.6	-8.973	3.135	10	10	4.047	54
LTP2 vs MC	151.2	149.6	1.581	3.135	10	10	0.7131	54
MTP2 vs MC	153.0	149.6	3.425	3.135	10	10	1.545	54
HTP2 vs MC	157.1	149.6	7.438	3.135	10	10	3.355	54
LTP2 vs PD	151.2	140.6	10.55	3.135	10	10	4.760	54
MTP2 vs PD	153.0	140.6	12.40	3.135	10	10	5.592	54
HTP2 vs PD	157.1	140.6	16.41	3.135	10	10	7.402	54
MTP2 vs LTP2	153.0	151.2	1.844	3.135	10	10	0.8318	54
HTP2 vs LTP2	157.1	151.2	5.857	3.135	10	10	2.642	54
HTP2 vs MTP2	157.1	153.0	4.013	3.135	10	10	1.810	54
