# Supplementary material for: Bacteroides fragilis capsular polysaccharide A ameliorates ulcerative colitis in rat by recovering intestinal barrier integrity and restoring gut microbiota
Source: Front Pharmacol. 2024 Dec 24;15:1402465. doi: 10.3389/fphar.2024.1402465 (PMC11703662; doi:10.3389/fphar.2024.1402465)
Supplement: Supplementary file 3 [file DataSheet1.ZIP › Figure 1/CWCL-Significant Difference Analysis.csv]

系列数	1
每个系列的比较数量	15
α	0.05
Tukey 多重比较检验	均差	95.00% 差值的置信区间	低于阈值?	摘要	调整后的 P 值
NC vs MC	-0.7060	-0.9357 到 -0.4763	是	****	<0.0001	A-B
NC vs PD	-0.3480	-0.5777 到 -0.1183	是	**	0.0012	A-C
NC vs LTP2	-0.2380	-0.4677 到 -0.008307	是	*	0.0392	A-D
NC vs MTP2	-0.2400	-0.4697 到 -0.01031	是	*	0.0369	A-E
NC vs HTP2	-0.4000	-0.6297 到 -0.1703	是	***	0.0002	A-F
MC vs PD	0.3580	0.1283 到 0.5877	是	***	0.0008	B-C
MC vs LTP2	0.4680	0.2383 到 0.6977	是	****	<0.0001	B-D
MC vs MTP2	0.4660	0.2363 到 0.6957	是	****	<0.0001	B-E
MC vs HTP2	0.3060	0.07631 到 0.5357	是	**	0.0046	B-F
PD vs LTP2	0.1100	-0.1197 到 0.3397	否	ns	0.6791	C-D
PD vs MTP2	0.1080	-0.1217 到 0.3377	否	ns	0.6952	C-E
PD vs HTP2	-0.05200	-0.2817 到 0.1777	否	ns	0.9802	C-F
LTP2 vs MTP2	-0.002000	-0.2317 到 0.2277	否	ns	>0.9999	D-E
LTP2 vs HTP2	-0.1620	-0.3917 到 0.06769	否	ns	0.2828	D-F
MTP2 vs HTP2	-0.1600	-0.3897 到 0.06969	否	ns	0.2950	E-F
检验详细信息	平均值 1	平均值 2	均差	差值的标准误差	n1	n2	q	自由度
NC vs MC	0.6520	1.358	-0.7060	0.07429	5	5	13.44	24
NC vs PD	0.6520	1.000	-0.3480	0.07429	5	5	6.625	24
NC vs LTP2	0.6520	0.8900	-0.2380	0.07429	5	5	4.531	24
NC vs MTP2	0.6520	0.8920	-0.2400	0.07429	5	5	4.569	24
NC vs HTP2	0.6520	1.052	-0.4000	0.07429	5	5	7.615	24
MC vs PD	1.358	1.000	0.3580	0.07429	5	5	6.815	24
MC vs LTP2	1.358	0.8900	0.4680	0.07429	5	5	8.909	24
MC vs MTP2	1.358	0.8920	0.4660	0.07429	5	5	8.871	24
MC vs HTP2	1.358	1.052	0.3060	0.07429	5	5	5.825	24
PD vs LTP2	1.000	0.8900	0.1100	0.07429	5	5	2.094	24
PD vs MTP2	1.000	0.8920	0.1080	0.07429	5	5	2.056	24
PD vs HTP2	1.000	1.052	-0.05200	0.07429	5	5	0.9899	24
LTP2 vs MTP2	0.8900	0.8920	-0.002000	0.07429	5	5	0.03807	24
LTP2 vs HTP2	0.8900	1.052	-0.1620	0.07429	5	5	3.084	24
MTP2 vs HTP2	0.8920	1.052	-0.1600	0.07429	5	5	3.046	24
