# Supplementary material for: Bacteroides fragilis capsular polysaccharide A ameliorates ulcerative colitis in rat by recovering intestinal barrier integrity and restoring gut microbiota
Source: Front Pharmacol. 2024 Dec 24;15:1402465. doi: 10.3389/fphar.2024.1402465 (PMC11703662; doi:10.3389/fphar.2024.1402465)
Supplement: Supplementary file 3 [file DataSheet1.ZIP › Figure 1/DAI-Significant Difference Analysis.csv]

分析的表	DAI-最后一天
分析的数据集	A-F
方差分析摘要
F	39.93
P 值	<0.0001
P 值摘要	****
平均值之间存在显著差异 (P < 0.05)?	是
R 平方	0.7871
Brown-Forsythe 检验
F (DFn	DFd)	2.147 (5	54)
P 值	0.0737
P 值摘要	ns
标准差显著不同吗 (P < 0.05)?	否
Bartlett 检验
Bartlett 统计量(已校正)
P 值
P 值摘要
标准差显著不同吗 (P < 0.05)?
方差分析表	平方和	自由度	MS	F (DFn	DFd)	P 值
治疗（列间）	19.87	5	3.974	F (5	54) = 39.93	P<0.0001
残差（列内部）	5.375	54	0.09954
总计	25.25	59
数据摘要
治疗数(列)	6
值数（总计）	60
