# Supplementary material for: Bacteroides fragilis capsular polysaccharide A ameliorates ulcerative colitis in rat by recovering intestinal barrier integrity and restoring gut microbiota
Source: Front Pharmacol. 2024 Dec 24;15:1402465. doi: 10.3389/fphar.2024.1402465 (PMC11703662; doi:10.3389/fphar.2024.1402465)
Supplement: Supplementary file 3 [file DataSheet1.ZIP › Figure 1/Ulcer Area-Significant Difference Analysis.csv]

系列数	1
每个系列的比较数量	15
α	0.05
Tukey 多重比较检验	均差	95.00% 差值的置信区间	低于阈值?	摘要	调整后的 P 值
NC vs MC	-2.170	-3.194 到 -1.146	是	****	<0.0001	A-B
NC vs PD	-0.6320	-1.656 到 0.3916	否	ns	0.4594	A-C
NC vs LTP2	-0.5300	-1.554 到 0.4936	否	ns	0.6470	A-D
NC vs MTP2	-0.5820	-1.606 到 0.4416	否	ns	0.5508	A-E
NC vs HTP2	-1.068	-2.092 到 -0.04435	是	*	0.0361	A-F
MC vs PD	1.538	0.5144 到 2.562	是	***	0.0006	B-C
MC vs LTP2	1.640	0.6164 到 2.664	是	***	0.0002	B-D
MC vs MTP2	1.588	0.5644 到 2.612	是	***	0.0004	B-E
MC vs HTP2	1.102	0.07835 到 2.126	是	*	0.0279	B-F
PD vs LTP2	0.1020	-0.9216 到 1.126	否	ns	0.9997	C-D
PD vs MTP2	0.05000	-0.9736 到 1.074	否	ns	>0.9999	C-E
PD vs HTP2	-0.4360	-1.460 到 0.5876	否	ns	0.8058	C-F
LTP2 vs MTP2	-0.05200	-1.076 到 0.9716	否	ns	>0.9999	D-E
LTP2 vs HTP2	-0.5380	-1.562 到 0.4856	否	ns	0.6323	D-F
MTP2 vs HTP2	-0.4860	-1.510 到 0.5376	否	ns	0.7252	E-F
检验详细信息	平均值 1	平均值 2	均差	差值的标准误差	n1	n2	q	自由度
NC vs MC	0.000	2.170	-2.170	0.3465	10	10	8.857	54
NC vs PD	0.000	0.6320	-0.6320	0.3465	10	10	2.580	54
NC vs LTP2	0.000	0.5300	-0.5300	0.3465	10	10	2.163	54
NC vs MTP2	0.000	0.5820	-0.5820	0.3465	10	10	2.376	54
NC vs HTP2	0.000	1.068	-1.068	0.3465	10	10	4.359	54
MC vs PD	2.170	0.6320	1.538	0.3465	10	10	6.278	54
MC vs LTP2	2.170	0.5300	1.640	0.3465	10	10	6.694	54
MC vs MTP2	2.170	0.5820	1.588	0.3465	10	10	6.482	54
MC vs HTP2	2.170	1.068	1.102	0.3465	10	10	4.498	54
PD vs LTP2	0.6320	0.5300	0.1020	0.3465	10	10	0.4163	54
PD vs MTP2	0.6320	0.5820	0.05000	0.3465	10	10	0.2041	54
PD vs HTP2	0.6320	1.068	-0.4360	0.3465	10	10	1.780	54
LTP2 vs MTP2	0.5300	0.5820	-0.05200	0.3465	10	10	0.2123	54
LTP2 vs HTP2	0.5300	1.068	-0.5380	0.3465	10	10	2.196	54
MTP2 vs HTP2	0.5820	1.068	-0.4860	0.3465	10	10	1.984	54
