# Supplementary material for: Bacteroides fragilis capsular polysaccharide A ameliorates ulcerative colitis in rat by recovering intestinal barrier integrity and restoring gut microbiota
Source: Front Pharmacol. 2024 Dec 24;15:1402465. doi: 10.3389/fphar.2024.1402465 (PMC11703662; doi:10.3389/fphar.2024.1402465)
Supplement: Supplementary file 4 [file DataSheet6.ZIP]

Archive with 13 entries (13 files):
- Figure 6/AKT_Gel-1.Tif
- Figure 6/AKT_Gel-2.Tif
- Figure 6/GAPDH_Gel-1.Tif
- Figure 6/GAPDH_Gel-2.Tif
- Figure 6/pAKT_AKT-Significant Difference Analysis.csv
- Figure 6/p-AKT_Gel-1.Tif
- Figure 6/p-AKT_Gel-2.Tif
- Figure 6/PI3K_Gel-1.Tif
- Figure 6/PI3K_Gel-2.Tif
- Figure 6/p-PI3K_Gel-1.Tif
- Figure 6/p-PI3K_Gel-2.Tif
- Figure 6/pPI3K_PI3K-Significant Difference Analysis.csv
- Figure 6/Signaling pathway-Related Indicators Grayscale Analysis.xlsx
