# Supplementary material for: Bacteroides fragilis capsular polysaccharide A ameliorates ulcerative colitis in rat by recovering intestinal barrier integrity and restoring gut microbiota
Source: Front Pharmacol. 2024 Dec 24;15:1402465. doi: 10.3389/fphar.2024.1402465 (PMC11703662; doi:10.3389/fphar.2024.1402465)
Supplement: Supplementary file 4 [file DataSheet6.ZIP › Figure 6/pAKT_AKT-Significant Difference Analysis.csv]

系列数	1
每个系列的比较数量	6
α	0.05
Tukey 多重比较检验	均差	95.00% 差值的置信区间	低于阈值?	摘要	调整后的 P 值
NC vs MC	-2.549	-3.623 到 -1.475	是	****	<0.0001	A-B
NC vs TP2	0.5564	-0.5178 到 1.631	否	ns	0.4704	A-C
NC vs PD	0.8024	-0.2718 到 1.877	否	ns	0.1837	A-D
MC vs TP2	3.105	2.031 到 4.179	是	****	<0.0001	B-C
MC vs PD	3.351	2.277 到 4.425	是	****	<0.0001	B-D
TP2 vs PD	0.2460	-0.8282 到 1.320	否	ns	0.9122	C-D
检验详细信息	平均值 1	平均值 2	均差	差值的标准误差	n1	n2	q	自由度
NC vs MC	1.556	4.105	-2.549	0.3755	5	5	9.600	16
NC vs TP2	1.556	0.9996	0.5564	0.3755	5	5	2.096	16
NC vs PD	1.556	0.7536	0.8024	0.3755	5	5	3.022	16
MC vs TP2	4.105	0.9996	3.105	0.3755	5	5	11.70	16
MC vs PD	4.105	0.7536	3.351	0.3755	5	5	12.62	16
TP2 vs PD	0.9996	0.7536	0.2460	0.3755	5	5	0.9265	16
