# Supplementary material for: Bacteroides fragilis capsular polysaccharide A ameliorates ulcerative colitis in rat by recovering intestinal barrier integrity and restoring gut microbiota
Source: Front Pharmacol. 2024 Dec 24;15:1402465. doi: 10.3389/fphar.2024.1402465 (PMC11703662; doi:10.3389/fphar.2024.1402465)
Supplement: Supplementary file 4 [file DataSheet6.ZIP › Figure 6/pPI3K_PI3K-Significant Difference Analysis.csv]

系列数	1
每个系列的比较数量	6
α	0.05
Tukey 多重比较检验	均差	95.00% 差值的置信区间	低于阈值?	摘要	调整后的 P 值
NC vs MC	-1.182	-1.707 到 -0.6568	是	****	<0.0001	A-B
NC vs TP2	0.3844	-0.1408 到 0.9096	否	ns	0.1970	A-C
NC vs PD	0.2340	-0.2912 到 0.7592	否	ns	0.5910	A-D
MC vs TP2	1.566	1.041 到 2.092	是	****	<0.0001	B-C
MC vs PD	1.416	0.8908 到 1.941	是	****	<0.0001	B-D
TP2 vs PD	-0.1504	-0.6756 到 0.3748	否	ns	0.8445	C-D
检验详细信息	平均值 1	平均值 2	均差	差值的标准误差	n1	n2	q	自由度
NC vs MC	1.016	2.198	-1.182	0.1836	5	5	9.107	16
NC vs TP2	1.016	0.6312	0.3844	0.1836	5	5	2.962	16
NC vs PD	1.016	0.7816	0.2340	0.1836	5	5	1.803	16
MC vs TP2	2.198	0.6312	1.566	0.1836	5	5	12.07	16
MC vs PD	2.198	0.7816	1.416	0.1836	5	5	10.91	16
TP2 vs PD	0.6312	0.7816	-0.1504	0.1836	5	5	1.159	16
