# Supplementary material for: Bacteroides fragilis capsular polysaccharide A ameliorates ulcerative colitis in rat by recovering intestinal barrier integrity and restoring gut microbiota
Source: Front Pharmacol. 2024 Dec 24;15:1402465. doi: 10.3389/fphar.2024.1402465 (PMC11703662; doi:10.3389/fphar.2024.1402465)
Supplement: Supplementary file 4 [file DataSheet6.ZIP › Figure 6/Signaling pathway-Related Indicators Grayscale Analysis.xlsx]

## Sheet: Grayscale Analysis
			pAKT	AKT	pPI3K	PI3K
Gel-1	Lane Number	Sample	IntDen	IntDen	IntDen	IntDen
	1	NC-1	193377	92769	128406	124178
	2	NC-2	239382	106386	147037	110841
	3	NC-3	206678	140727	147341	122235
	4	MC-1	254436	65480	170878	88163
	5	MC-2	296225	52093	164852	80615
	6	MC-3	202760	47411	142109	73124
	7	TP2-1	95070	106894	73279	138422
	8	TP2-2	155825	160321	90193	145210
	9	TP2-3	195781	144756	112866	143394
	10	PD-1	140173	141194	103541	136208
	11	PD-2	104821	160744	106840	102402
	12	PD-3	76270	194441	100856	79373
			pAKT	AKT	pPI3K	PI3K
Gel-2	Lane Number	Sample	IntDen	IntDen	IntDen	IntDen
	1	NC-3	170860	175211	99991	138591
	2	NC-4	165734	165528	87794	110949
	3	MC-3	266891	76526	155193	66847
	4	MC-4	275387	86402	160189	58460
	5	TP2-3	125713	151000	60107	93601
	6	TP2-4	138885	145902	53216	92155
	7	PD-3	126456	171800	51165	124223
	8	PD-4	140235	140952	58441	138631
