# Supplementary material for: Bacteroides fragilis capsular polysaccharide A ameliorates ulcerative colitis in rat by recovering intestinal barrier integrity and restoring gut microbiota
Source: Front Pharmacol. 2024 Dec 24;15:1402465. doi: 10.3389/fphar.2024.1402465 (PMC11703662; doi:10.3389/fphar.2024.1402465)
Supplement: Supplementary file 5 [file DataSheet2.ZIP]

Archive with 21 entries (20 files):
- Figure 2/He Stain/
- Figure 2/He Stain/HTP2 200a╠m.png
- Figure 2/He Stain/HTP2 2mm.png
- Figure 2/He Stain/HTP2 500a╠m.png
- Figure 2/He Stain/LTP2 200a╠m.png
- Figure 2/He Stain/LTP2 2mm.png
- Figure 2/He Stain/LTP2 500a╠m.png
- Figure 2/He Stain/MC 200a╠m.png
- Figure 2/He Stain/MC 2mm.png
- Figure 2/He Stain/MC 500a╠m.png
- Figure 2/He Stain/MTP2 200a╠m.png
- Figure 2/He Stain/MTP2 2mm.png
- Figure 2/He Stain/MTP2 500a╠m.png
- Figure 2/He Stain/NC 200a╠m.png
- Figure 2/He Stain/NC 2mm.png
- Figure 2/He Stain/NC 500a╠m.png
- Figure 2/He Stain/PD 200a╠m.png
- Figure 2/He Stain/PD 2mm.png
- Figure 2/He Stain/PD 500a╠m.png
- Figure 2/Histological Score.xlsx
- Figure 2/Histological Score-Significant difference analysis.csv
