# Supplementary material for: Bacteroides fragilis capsular polysaccharide A ameliorates ulcerative colitis in rat by recovering intestinal barrier integrity and restoring gut microbiota
Source: Front Pharmacol. 2024 Dec 24;15:1402465. doi: 10.3389/fphar.2024.1402465 (PMC11703662; doi:10.3389/fphar.2024.1402465)
Supplement: Supplementary file 5 [file DataSheet2.ZIP › Figure 2/Histological Score.xlsx]

## Sheet: 病理评分
Histological Score
Group	Rat	Mucosal damage	Inflammation	Crypt loss	Pathological change range
NC	1	0	0	0	0
	2	0	0	0	0
	3	0	0	0	0
	4	0	0	0	0
	5	0	0	0	0
MC	1	4	4	4	4
	2	4	4	4	4
	3	4	4	4	4																		黏膜损伤	炎症	隐窝破坏	病理变化	求和			黏膜损伤	炎症	隐窝破坏	病理变化	求和			黏膜损伤	炎症	隐窝破坏	病理变化	求和
	4	4	4	4	4																							MTP2	1	4	3	4	3	14	HTP2	1	4	3	3	3	13
	5	4	4	4	4																								2	3	2	3	1	9		2	4	3	4	3	14
PD	1	4	2	4	2																								3	4	2	3	1	10		3	4	4	4	3	15
	2	4	2	4	3																								4	3	1	3	1	8		4	3	3	3	2	11
	3	4	1	3	1																								5	4	3	4	2	13		5	4	3	3	2	12
	4	4	2	3	2
	5	4	3	4	2
LTP2	1	4	3	3	2
	2	3	3	4	2
	3	4	3	4	3
	4	3	3	3	2
	5	4	3	4	2

## Sheet: 杯状细胞计数
	编号	组织面积(mm²）	杯状细胞数量（N)	单位面积内杯状细胞数量（N/mm²）		NC	DNBS	PD	LTP2	MTP2	HTP2
	空白组PAS_20.00X-01	0.306849	492	1603.39		1603.39	808.002	823.918	881.819	933.706	1046.63
	空白组PAS_20.00X-02	0.310474	468	1507.37		1507.37	687.683	1196.47	799.58	1010.67	1055.79
	空白组PAS_20.00X-03	0.301595	508	1684.38		1684.38	676.822	1603.12	545.214	917.257	1264.49
	模型组PAS_20.00X-01	0.331682	268	808.002
	模型组PAS_20.00X-02	0.347544	239	687.683
	模型组PAS_20.00X-03	0.328004	222	676.822
	低剂量PAS_20.00X-01	0.367422	324	881.819
	低剂量PAS_20.00X-02	0.346432	277	799.58
	低剂量PAS_20.00X-03	0.344819	188	545.214
	高剂量PAS_20.00X-01	0.358295	375	1046.63
	高剂量PAS_20.00X-02	0.333398	352	1055.79
	高剂量PAS_20.00X-03	0.362202	458	1264.49
	阳性药组PAS_20.00X-01	0.347122	286	823.918
	阳性药组PAS_20.00X-02	0.249066	298	1196.47
	阳性药组PAS_20.00X-03	0.3724	597	1603.12
	中剂量PAS_20.00X-01	0.344862	322	933.706
	中剂量PAS_20.00X-02	0.357189	361	1010.67
	中剂量PAS_20.00X-03	0.336874	309	917.257
