# Supplementary material for: Bacteroides fragilis capsular polysaccharide A ameliorates ulcerative colitis in rat by recovering intestinal barrier integrity and restoring gut microbiota
Source: Front Pharmacol. 2024 Dec 24;15:1402465. doi: 10.3389/fphar.2024.1402465 (PMC11703662; doi:10.3389/fphar.2024.1402465)
Supplement: Supplementary file 5 [file DataSheet2.ZIP › Figure 2/Histological Score-Significant difference analysis.csv]

系列数	1
每个系列的比较数量	15
α	0.05
Tukey 多重比较检验	均差	95.00% 差值的置信区间	低于阈值?	摘要	调整后的 P 值
NC vs MC	-16.00	-18.91 到 -13.09	是	****	<0.0001	A-B
NC vs PD	-11.60	-14.51 到 -8.689	是	****	<0.0001	A-C
NC vs LTP2	-12.40	-15.31 到 -9.489	是	****	<0.0001	A-D
NC vs MTP2	-10.80	-13.71 到 -7.889	是	****	<0.0001	A-E
NC vs HTP2	-13.00	-15.91 到 -10.09	是	****	<0.0001	A-F
MC vs PD	4.400	1.489 到 7.311	是	**	0.0012	B-C
MC vs LTP2	3.600	0.6885 到 6.511	是	**	0.0095	B-D
MC vs MTP2	5.200	2.289 到 8.111	是	***	0.0001	B-E
MC vs HTP2	3.000	0.08855 到 5.911	是	*	0.0408	B-F
PD vs LTP2	-0.8000	-3.711 到 2.111	否	ns	0.9547	C-D
PD vs MTP2	0.8000	-2.111 到 3.711	否	ns	0.9547	C-E
PD vs HTP2	-1.400	-4.311 到 1.511	否	ns	0.6755	C-F
LTP2 vs MTP2	1.600	-1.311 到 4.511	否	ns	0.5453	D-E
LTP2 vs HTP2	-0.6000	-3.511 到 2.311	否	ns	0.9869	D-F
MTP2 vs HTP2	-2.200	-5.111 到 0.7115	否	ns	0.2187	E-F
检验详细信息	平均值 1	平均值 2	均差	差值的标准误差	n1	n2	q	自由度
NC vs MC	0.000	16.00	-16.00	0.9416	5	5	24.03	24
NC vs PD	0.000	11.60	-11.60	0.9416	5	5	17.42	24
NC vs LTP2	0.000	12.40	-12.40	0.9416	5	5	18.62	24
NC vs MTP2	0.000	10.80	-10.80	0.9416	5	5	16.22	24
NC vs HTP2	0.000	13.00	-13.00	0.9416	5	5	19.52	24
MC vs PD	16.00	11.60	4.400	0.9416	5	5	6.608	24
MC vs LTP2	16.00	12.40	3.600	0.9416	5	5	5.407	24
MC vs MTP2	16.00	10.80	5.200	0.9416	5	5	7.810	24
MC vs HTP2	16.00	13.00	3.000	0.9416	5	5	4.506	24
PD vs LTP2	11.60	12.40	-0.8000	0.9416	5	5	1.202	24
PD vs MTP2	11.60	10.80	0.8000	0.9416	5	5	1.202	24
PD vs HTP2	11.60	13.00	-1.400	0.9416	5	5	2.103	24
LTP2 vs MTP2	12.40	10.80	1.600	0.9416	5	5	2.403	24
LTP2 vs HTP2	12.40	13.00	-0.6000	0.9416	5	5	0.9011	24
MTP2 vs HTP2	10.80	13.00	-2.200	0.9416	5	5	3.304	24
