# Supplementary material for: Bacteroides fragilis capsular polysaccharide A ameliorates ulcerative colitis in rat by recovering intestinal barrier integrity and restoring gut microbiota
Source: Front Pharmacol. 2024 Dec 24;15:1402465. doi: 10.3389/fphar.2024.1402465 (PMC11703662; doi:10.3389/fphar.2024.1402465)
Supplement: Supplementary file 6 [file DataSheet5.ZIP]

Archive with 10 entries (10 files):
- Figure 5/ELISA -IL-6, IL-10, IL-22 Rwa Data.xlsx
- Figure 5/ELISA-TNF, IFN, IL1a┬, IL17A, IL23 Raw Data.xlsx
- Figure 5/IFN-a├-Significant difference analysis.csv
- Figure 5/IL-10-Significant difference analysis.csv
- Figure 5/IL-17A-Significant difference analysis.csv
- Figure 5/IL-1a┬-Significant difference analysis.csv
- Figure 5/IL-22-Significant difference analysis.csv
- Figure 5/IL-23-Significant difference analysis.csv
- Figure 5/IL-6-Significant difference analysis.csv
- Figure 5/TNF-a┴-Significant difference analysis.csv
