# Supplementary material for: Bacteroides fragilis capsular polysaccharide A ameliorates ulcerative colitis in rat by recovering intestinal barrier integrity and restoring gut microbiota
Source: Front Pharmacol. 2024 Dec 24;15:1402465. doi: 10.3389/fphar.2024.1402465 (PMC11703662; doi:10.3389/fphar.2024.1402465)
Supplement: Supplementary file 6 [file DataSheet5.ZIP › Figure 5/ELISA -IL-6, IL-10, IL-22 Rwa Data.xlsx]

## Sheet: Tissue Protein Quantification
	For IL-6, IL-10, IL-22
	Sample	OD value of 1	OD value of 2	Average	Protein Concentration（ug/uL）	mass（mg）
	Standard 7	0.067	0.068	0.0675	0.0390625
	Standard 6	0.129	0.13	0.1295	0.078125
	Standard 5	0.174	0.158	0.166	0.15625
	Standard 4	0.304	0.317	0.3105	0.3125
	Standard 3	0.508	0.505	0.5065	0.625
	Standard 2	0.889	0.926	0.9075	1.25
	Standard 1	1.51	1.556	1.533	2.5
	NC-1	0.862	0.977	0.9195	1.27717	108
	NC-2	0.887	1.007	0.947	1.3262	110
	NC-3	0.873	0.911	0.892	1.22869	102
	NC-4	1.166	1.173	1.1695	1.7427	103
	NC-5	0.845	0.882	0.8635	1.17902	109
	MC-1	0.95	1.035	0.9925	1.40849	104
	MC-2	1.195	1.209	1.202	1.80649	110
	MC-3	0.992	1.063	1.0275	1.4728	109
	MC-4	1.274	1.36	1.317	2.03829	102
	MC-5	1.04	1.112	1.076	1.56337	109
	TP2-1	0.912	0.973	0.9425	1.31814	110
	TP2-2	0.858	0.929	0.8935	1.23132	108
	TP2-3	0.895	0.936	0.9155	1.27009	110
	TP2-4	1.072	1.158	1.115	1.63741	109
	TP2-5	0.877	0.933	0.905	1.25154	105
	PD-1	1.127	1.22	1.1735	1.75051	106
	PD-2	1.484	1.587	1.5355	2.50473	110
	PD-3	1.2	1.191	1.1955	1.79367	110
	PD-4	0.932	0.99	0.961	1.35136	106
	PD-5	1.131	1.224	1.1775	1.75833	110

## Sheet: IL-6
		450nm				570nm
	Sample	OD value of 1	OD value of 2	OD value of 3	Average at 450nm	OD value of 1	OD value of 2	OD value of 3	Average at 570nm	Difference (450nm - 570nm)	Corrected	dilution factor	c Value	IL-6 Content（pg/mL）	Protein Concentration（ug/uL）	IL-6 Content（pg/mg tissue）		a	-2e-07
	Standard 7	0.085	0.085		0.085	0.04	0.042		0.041	0.044	0			0				b	0.0012
	Standard 6	0.171	0.164		0.1675	0.044	0.038		0.041	0.1265	0.0825			62.5				c	0.0106
	Standard 5	0.245	0.232		0.2385	0.038	0.035		0.0365	0.202	0.158			125
	Standard 4	0.396	0.378		0.387	0.044	0.042		0.043	0.344	0.3			250
	Standard 3	0.656	0.594		0.625	0.042	0.04		0.041	0.584	0.54			500
	Standard 2	1.063	1.008		1.0355	0.045	0.042		0.0435	0.992	0.948			1000
	Standard 1	1.538	1.524		1.531	0.044	0.044		0.044	1.487	1.443			2000
	Blank Well	0.086	0.085	0.084	0.085	0.043	0.038	0.041	0.0406667	0.0443333	0.000333333			/
	NC-1	0.096	0.106	0.129	0.110333	0.038	0.045	0.041	0.0413333	0.069	0.025	2	-0.0144	24.0482	1.27717	18.8292	24.2844
	NC-2	0.108	0.117	0.118	0.114333	0.04	0.042	0.043	0.0416667	0.0726667	0.0286667	2	-0.0180667	30.187	1.3262	22.7621
	NC-3	0.135	0.136	0.129	0.133333	0.039	0.042	0.038	0.0396667	0.0936667	0.0496667	2	-0.0390667	65.4683	1.22869	53.2829
	NC-4	0.11	0.102	0.104	0.105333	0.045	0.038	0.044	0.0423333	0.063	0.019	2	-0.0084	14.0164	1.7427	8.04293
	NC-5	0.116	0.105	0.11	0.110333	0.045	0.043	0.04	0.0426667	0.0676667	0.0236667	2	-0.0130667	21.8174	1.17902	18.5048
	MC-1	0.19	0.195	0.181	0.188667	0.042	0.042	0.037	0.0403333	0.148333	0.104333	2	-0.0937333	158.311	1.40849	112.397	62.6355
	MC-2	0.181	0.172	0.16	0.171	0.044	0.04	0.04	0.0413333	0.129667	0.0856667	2	-0.0750667	126.443	1.80649	69.9939
	MC-3	0.129	0.138	0.129	0.132	0.039	0.042	0.038	0.0396667	0.0923333	0.0483333	2	-0.0377333	63.222	1.4728	42.9263
	MC-4	0.146	0.146	0.155	0.149	0.041	0.038	0.042	0.0403333	0.108667	0.0646667	2	-0.0540667	90.7981	2.03829	44.5462
	MC-5	0.127	0.146	0.141	0.138	0.038	0.047	0.044	0.043	0.095	0.051	2	-0.0404	67.7154	1.56337	43.3139
	TP2-1	0.113	0.116	0.116	0.115	0.039	0.038	0.042	0.0396667	0.0753333	0.0313333	2	-0.0207333	34.6556	1.31814	26.2914	21.3812
	TP2-2	0.101	0.102	0.106	0.103	0.038	0.036	0.043	0.039	0.064	0.02	2	-0.0094	15.6872	1.23132	12.7401
	TP2-3	0.111	0.111	0.102	0.108	0.044	0.04	0.042	0.042	0.066	0.022	2	-0.0114	19.0302	1.27009	14.9833
	TP2-4	0.112	0.109	0.109	0.11	0.04	0.041	0.04	0.0403333	0.0696667	0.0256667	2	-0.0150667	25.1639	1.63741	15.3681
	TP2-5	0.119	0.126	0.132	0.125667	0.04	0.044	0.045	0.043	0.0826667	0.0386667	2	-0.0280667	46.9616	1.25154	37.5229
	PD-1	0.115	0.12	0.116	0.117	0.042	0.043	0.044	0.043	0.074	0.03	2	-0.0194	32.4209	1.75051	18.5209	22.734
	PD-2	0.102	0.106	0.119	0.109	0.038	0.043	0.05	0.0436667	0.0653333	0.0213333	2	-0.0107333	17.9156	2.50473	7.15273
	PD-3	0.13	0.13	0.142	0.134	0.046	0.048	0.047	0.047	0.087	0.043	2	-0.0324	54.2452	1.79367	30.2425
	PD-4	0.11	0.112	0.101	0.107667	0.045	0.042	0.041	0.0426667	0.065	0.021	2	-0.0104	17.3584	1.35136	12.8452
	PD-5	0.144	0.16	0.138	0.147333	0.039	0.056	0.042	0.0456667	0.101667	0.0576667	2	-0.0470667	78.9641	1.75833	44.9086
												NC	MC	TP2	PD
												18.8292	112.397	26.2914	18.5209
												22.7621	69.9939	12.7401	7.15273
												53.2829	42.9263	14.9833	30.2425
												8.04293	44.5462	15.3681	12.8452
												18.5048	43.3139	37.5229	44.9086
											Average	24.2844	62.6355	21.3812	22.734

## Sheet: IL-10
		450nm				570nm
	Sample	OD value of 1	OD value of 2	OD value of 3	Average at 450nm	OD value of 1	OD value of 2	OD value of 3	Average at 570nm	Difference (450nm - 570nm)	Corrected	dilution factor	c Value	IL-10 Content（pg/mL）	Protein Concentration（ug/uL）	IL-10 Content（pg/mg tissue）		a	-5e-08
	Standard 8	0.061	0.059		0.06	0.044	0.046		0.045	0.015	0			0				b	0.0006
	Standard 7	0.081	0.083		0.082	0.044	0.039		0.0415	0.0405	0.0255			62.5				c	-0.0135
	Standard 6	0.126	0.117		0.1215	0.043	0.044		0.0435	0.078	0.063			125
	Standard 5	0.186	0.167		0.1765	0.039	0.037		0.038	0.1385	0.1235			250
	Standard 4	0.352	0.31		0.331	0.051	0.046		0.0485	0.2825	0.2675			500
	Standard 3	0.682	0.553		0.6175	0.049	0.048		0.0485	0.569	0.554			1000
	Standard 2	1.119	0.992		1.0555	0.046	0.044		0.045	1.0105	0.9955			2000
	Standard 1	1.662	1.601		1.6315	0.052	0.053		0.0525	1.579	1.564			4000
	Blank Well	0.066	0.056	0.059	0.0603333	0.05	0.041	0.045	0.0453333	0.015	0			/
	NC-1	0.122	0.121	0.119	0.120667	0.046	0.044	0.043	0.0443333	0.0763333	0.0613333	2	-0.0748333	252.092	1.27717	197.383	214.462
	NC-2	0.088	0.103	0.108	0.0996667	0.04	0.047	0.05	0.0456667	0.054	0.039	2	-0.0525	176.295	1.3262	132.933
	NC-3	0.225	0.217	0.207	0.216333	0.042	0.037	0.043	0.0406667	0.175667	0.160667	2	-0.174167	595.323	1.22869	484.517
	NC-4	0.123	0.136	0.119	0.126	0.036	0.044	0.039	0.0396667	0.0863333	0.0713333	2	-0.0848333	286.19	1.7427	164.223
	NC-5	0.086	0.082	0.073	0.0803333	0.049	0.047	0.042	0.046	0.0343333	0.0193333	2	-0.0328333	109.948	1.17902	93.254
	MC-1	0.07	0.068	0.071	0.0696667	0.044	0.043	0.045	0.044	0.0256667	0.0106667	2	-0.0241667	80.8278	1.40849	57.386	110.711
	MC-2	0.095	0.088	0.102	0.095	0.039	0.041	0.046	0.042	0.053	0.038	2	-0.0515	172.912	1.80649	95.7173
	MC-3	0.101	0.094	0.093	0.096	0.047	0.042	0.04	0.043	0.053	0.038	2	-0.0515	172.912	1.4728	117.404
	MC-4	0.066	0.058	0.06	0.0613333	0.04	0.039	0.038	0.039	0.0223333	0.00733333	2	-0.0208333	69.6466	2.03829	34.1691
	MC-5	0.147	0.17	0.173	0.163333	0.043	0.05	0.048	0.047	0.116333	0.101333	2	-0.114833	389.086	1.56337	248.877
	TP2-1	0.177	0.183	0.175	0.178333	0.045	0.045	0.042	0.044	0.134333	0.119333	2	-0.132833	451.263	1.31814	342.348	438.794
	TP2-2	0.132	0.13	0.128	0.13	0.038	0.041	0.036	0.0383333	0.0916667	0.0766667	2	-0.0901667	304.417	1.23132	247.227
	TP2-3	0.245	0.231	0.227	0.234333	0.061	0.048	0.043	0.0506667	0.183667	0.168667	2	-0.182167	623.416	1.27009	490.844
	TP2-4	0.271	0.252	0.253	0.258667	0.043	0.045	0.038	0.042	0.216667	0.201667	2	-0.215167	740.041	1.63741	451.959
	TP2-5	0.301	0.283	0.292	0.292	0.051	0.053	0.048	0.0506667	0.241333	0.226333	2	-0.239833	828.011	1.25154	661.592
	PD-1	0.181	0.171	0.178	0.176667	0.047	0.043	0.05	0.0466667	0.13	0.115	2	-0.1285	436.264	1.75051	249.221	194.642
	PD-2	0.122	0.129	0.136	0.129	0.045	0.049	0.052	0.0486667	0.0803333	0.0653333	2	-0.0788333	265.72	2.50473	106.087
	PD-3	0.101	0.102	0.106	0.103	0.043	0.048	0.045	0.0453333	0.0576667	0.0426667	2	-0.0561667	188.706	1.79367	105.207
	PD-4	0.145	0.159	0.151	0.151667	0.043	0.044	0.038	0.0416667	0.11	0.095	2	-0.1085	367.288	1.35136	271.791
	PD-5	0.17	0.178	0.206	0.184667	0.046	0.056	0.073	0.0583333	0.126333	0.111333	2	-0.124833	423.587	1.75833	240.903
												NC	MC	TP2	PD
												197.383	57.386	342.348	249.221
												132.933	95.7173	247.227	106.087
												484.517	117.404	490.844	105.207
												164.223	34.1691	451.959	271.791
												93.254	248.877	661.592	240.903
											Average	214.462	110.711	438.794	194.642

## Sheet: IL-22
	Sample	OD value of 1	OD value of 2	OD value of 3	Average	Corrected	dilution factor	c Value	IL-22 Content（pg/mL）	Protein Concentration（ug/uL）	IL-22 Content（pg/mg tissue）		a	-8e-07
	Blank Well	0.136	0.132		0.134	0			0				b	0.0022
	Standard 6	0.213	0.193		0.203	0.069			31.2				c	0.0049
	Standard 5	0.271	0.266		0.2685	0.1345			62.5
	Standard 4	0.426	0.41		0.418	0.284			125
	Standard 3	0.66	0.646		0.653	0.519			250
	Standard 2	1.073	1.013		1.043	0.909			500
	Standard 1	1.602	1.589		1.5955	1.4615			1000
	NC-1	0.243	0.237	0.269	0.249667	0.115667	2	-0.110767	102.611	1.27717	80.3424	34.8028
	NC-2	0.2	0.223	0.203	0.208667	0.0746667	2	-0.0697667	64.173	1.3262	48.3887
	NC-3	0.156	0.1655	0.1705	0.164	0.03	2	-0.0251	22.9136	1.22869	18.6488
	NC-4	0.162	0.1665	0.165	0.1645	0.0305	2	-0.0256	23.372	1.7427	13.4114
	NC-5	0.155	0.158	0.155	0.156	0.022	2	-0.0171	15.5896	1.17902	13.2226
	MC-1	0.202	0.187	0.1685	0.185833	0.0518333	2	-0.0469333	43.0029	1.40849	30.5311	21.3357
	MC-2	0.174	0.191	0.196	0.187	0.053	2	-0.0481	44.0806	1.80649	24.4012
	MC-3	0.135	0.151	0.163	0.149667	0.0156667	2	-0.0107667	9.80536	1.4728	6.65762
	MC-4	0.221	0.212	0.213	0.215333	0.0813333	2	-0.0764333	70.3856	2.03829	34.5317
	MC-5	0.149	0.166	0.156	0.157	0.023	2	-0.0181	16.5041	1.56337	10.5568
	TP2-1	0.276	0.282	0.284	0.280667	0.146667	2	-0.141767	132.049	1.31814	100.179	100.934
	TP2-2	0.275	0.267	0.258	0.266667	0.132667	2	-0.127767	118.714	1.23132	96.4116
	TP2-3	0.295	0.282	0.297	0.291333	0.157333	2	-0.152433	142.255	1.27009	112.004
	TP2-4	0.356	0.34	0.301	0.332333	0.198333	2	-0.193433	181.862	1.63741	111.067
	TP2-5	0.252	0.248	0.261	0.253667	0.119667	2	-0.114767	106.391	1.25154	85.0081
	PD-1	0.316	0.328	0.369	0.337667	0.203667	2	-0.198767	187.059	1.75051	106.86	90.4969
	PD-2	0.255	0.232	0.228	0.238333	0.104333	2	-0.0994333	91.9305	2.50473	36.7028
	PD-3	0.304	0.304	0.316	0.308	0.174	2	-0.1691	158.282	1.79367	88.2449
	PD-4	0.262	0.265	0.284	0.270333	0.136333	2	-0.131433	122.2	1.35136	90.4273
	PD-5	0.386	0.377	0.378	0.380333	0.246333	2	-0.241433	229.021	1.75833	130.249
									NC	MC	TP2	PD
									80.3424	30.5311	100.179	106.86
									48.3887	24.4012	96.4116	36.7028
									18.6488	6.65762	112.004	88.2449
									13.4114	34.5317	111.067	90.4273
									13.2226	10.5568	85.0081	130.249
								Average	34.8028	21.3357	100.934	90.4969
