# Supplementary material for: Bacteroides fragilis capsular polysaccharide A ameliorates ulcerative colitis in rat by recovering intestinal barrier integrity and restoring gut microbiota
Source: Front Pharmacol. 2024 Dec 24;15:1402465. doi: 10.3389/fphar.2024.1402465 (PMC11703662; doi:10.3389/fphar.2024.1402465)
Supplement: Supplementary file 6 [file DataSheet5.ZIP › Figure 5/ELISA-TNF, IFN, IL1a┬, IL17A, IL23 Raw Data.xlsx]

## Sheet: Tissue Protein Quantification
	For TNF-α, IFN-γ, IL1β, IL17A, IL23
	Sample	OD value of 1	OD value of 2	Average	Protein Concentration（ug/uL）	mass（mg）
1	Standard 7	0.079	0.081	0.08	0
2	Standard 6	0.158	0.154	0.156	0.078125
3	Standard 5	0.211	0.228	0.2195	0.15625
4	Standard 4	0.362	0.371	0.3665	0.3125
5	Standard 3	0.589	0.612	0.6005	0.625
6	Standard 2	1.007	1.034	1.0205	1.25
7	Standard 1	1.709	1.732	1.7205	2.5
8	NC-1	1.084	1.121	1.1025	1.3775	104
9	NC-2	1.095	1.232	1.1635	1.47872	105
10	NC-3	1.316	1.374	1.345	1.79245	108
11	NC-4	1.135	1.168	1.1515	1.45864	106
12	NC-5	1.133	1.301	1.217	1.56924	110
13	MC-1	1.191	1.069	1.13	1.42287	110
14	MC-2	0.755	0.812	0.7835	0.882776	110
15	MC-3	1.137	1.204	1.1705	1.49047	110
16	MC-4	1.049	1.093	1.071	1.32606	102
17	MC-5	1.155	1.261	1.208	1.5539	100
18	TP2-1	1.627	1.653	1.64	2.34252	105
19	TP2-2	0.984	1.081	1.0325	1.26396	107
20	TP2-3	1.2	1.129	1.1645	1.4804	107
21	TP2-4	0.982	1.132	1.057	1.30338	104
22	TP2-5	0.902	0.954	0.928	1.09968	110
23	PD-1	0.972	1.121	1.0465	1.28645	109
24	PD-2	1.282	1.321	1.3015	1.71555	104
25	PD-3	1.159	1.311	1.235	1.60007	104
26	PD-4	1.156	1.293	1.2245	1.58206	106
27	PD-5	1.39	1.432	1.411	1.9112	110

## Sheet: TNF-α
		450nm				570nm
	Sample	OD value of 1	OD value of 2	OD value of 3	Average at 450nm	OD value of 1	OD value of 2	OD value of 3	Average at 570nm	Difference (450nm - 570nm)	Corrected	dilution factor	c Value	TNF-α Content（pg/mL）	Protein Concentration（ug/uL）	TNF-α Content（pg/mg tissue）		a	-9e-06
	Standard 8	0.094	0.098		0.096	0.035	0.037		0.036	0.06	0			0				b	0.0093
	Standard 7	0.161	0.16		0.1605	0.038	0.045		0.0415	0.119	0.059			7.81				c	0.0011
	Standard 6	0.235	0.236		0.2355	0.034	0.038		0.036	0.1995	0.1395			15.63
	Standard 5	0.369	0.367		0.368	0.024	0.027		0.0255	0.3425	0.2825			31.25
	Standard 4	0.661	0.641		0.651	0.038	0.037		0.0375	0.6135	0.5535			62.5
	Standard 3	1.172	1.16		1.166	0.039	0.04		0.0395	1.1265	1.0665			125
	Standard 2	1.797	1.848		1.8225	0.038	0.046		0.042	1.7805	1.7205			250
	Standard 1	2.444	2.496		2.47	0.05	0.055		0.0525	2.4175	2.3575			500
	Blank Well	0.105	0.094	0.096	0.0983333	0.043	0.038	0.034	0.0383333	0.06	0			/
	NC-1	0.208	0.204	0.207	0.206333	0.037	0.036	0.04	0.0376667	0.168667	0.108667	2	-0.107567	23.3975	1.3775	16.9855	22.2888
	NC-2	0.361	0.362	0.364	0.362333	0.046	0.043	0.04	0.043	0.319333	0.259333	2	-0.258233	57.1124	1.47872	38.6229
	NC-3	0.295	0.3	0.298	0.297667	0.04	0.038	0.034	0.0373333	0.260333	0.200333	2	-0.199233	43.773	1.79245	24.4207
	NC-4	0.208	0.201	0.209	0.206	0.031	0.039	0.043	0.0376667	0.168333	0.108333	2	-0.107233	23.3242	1.45864	15.9904
	NC-5	0.209	0.213	0.215	0.212333	0.045	0.037	0.038	0.04	0.172333	0.112333	2	-0.111233	24.2046	1.56924	15.4244
	MC-1	0.342	0.337	0.329	0.336	0.038	0.038	0.032	0.036	0.3	0.24	2	-0.2389	52.7213	1.42287	37.0529	45.5271
	MC-2	0.34	0.336	0.337	0.337667	0.042	0.046	0.045	0.0443333	0.293333	0.233333	2	-0.232233	51.2117	0.882776	58.0121
	MC-3	0.498	0.482	0.486	0.488667	0.041	0.04	0.039	0.04	0.448667	0.388667	2	-0.387567	87.011	1.49047	58.3783
	MC-4	0.308	0.309	0.31	0.309	0.039	0.036	0.042	0.039	0.27	0.21	2	-0.2089	45.9462	1.32606	34.6486
	MC-5	0.374	0.392	0.393	0.386333	0.051	0.045	0.048	0.048	0.338333	0.278333	2	-0.277233	61.447	1.5539	39.5438
	TP2-1	0.26	0.253	0.247	0.253333	0.04	0.038	0.036	0.038	0.215333	0.155333	2	-0.154233	33.7186	2.34252	14.3942	20.6918
	TP2-2	0.215	0.225	0.214	0.218	0.029	0.039	0.043	0.037	0.181	0.121	2	-0.1199	26.1149	1.26396	20.6612
	TP2-3	0.284	0.253	0.256	0.264333	0.043	0.046	0.039	0.0426667	0.221667	0.161667	2	-0.160567	35.1275	1.4804	23.7285
	TP2-4	0.217	0.217	0.213	0.215667	0.04	0.04	0.026	0.0353333	0.180333	0.120333	2	-0.119233	25.9679	1.30338	19.9235
	TP2-5	0.223	0.219	0.223	0.221667	0.031	0.038	0.038	0.0356667	0.186	0.126	2	-0.1249	27.2187	1.09968	24.7516
	PD-1	0.346	0.341	0.341	0.342667	0.047	0.04	0.042	0.043	0.299667	0.239667	2	-0.238567	52.6457	1.28645	40.9234	21.2657
	PD-2	0.208	0.207	0.207	0.207333	0.04	0.034	0.039	0.0376667	0.169667	0.109667	2	-0.108567	23.6176	1.71555	13.7668
	PD-3	0.245	0.281	0.289	0.271667	0.048	0.049	0.046	0.0476667	0.224	0.164	2	-0.1629	35.6471	1.60007	22.2785
	PD-4	0.242	0.214	0.22	0.225333	0.039	0.04	0.045	0.0413333	0.184	0.124	2	-0.1229	26.777	1.58206	16.9254
	PD-5	0.208	0.208	0.209	0.208333	0.032	0.04	0.042	0.038	0.170333	0.110333	2	-0.109233	23.7643	1.9112	12.4342
												NC	MC	TP2	PD
												16.9855	37.0529	14.3942	40.9234
												38.6229	58.0121	20.6612	13.7668
												24.4207	58.3783	23.7285	22.2785
												15.9904	34.6486	19.9235	16.9254
												15.4244	39.5438	24.7516	12.4342
											Average	22.2888	45.5271	20.6918	21.2657

## Sheet: IFN-γ
		450nm				570nm
	Sample	OD value of 1	OD value of 2	OD value of 3	Average at 450nm	OD value of 1	OD value of 2	OD value of 3	Average at 570nm	Difference (450nm - 570nm)	Corrected	dilution factor	c Value	IFN-γ Content（pg/mL）	Protein Concentration（ug/uL）	IFN-γ Content（pg/mg tissue）		a	-1e-05
	Standard 8	0.095	0.102		0.0985	0.043	0.044		0.0435	0.055	0			0				b	0.012
	Standard 7	0.115	0.131		0.123	0.04	0.04		0.04	0.083	0.028			3.13				c	0.0073
	Standard 6	0.165	0.168		0.1665	0.039	0.039		0.039	0.1275	0.0725			6.25
	Standard 5	0.262	0.246		0.254	0.027	0.028		0.0275	0.2265	0.1715			12.5
	Standard 4	0.421	0.41		0.4155	0.04	0.041		0.0405	0.375	0.32			25
	Standard 3	0.677	0.707		0.692	0.042	0.042		0.042	0.65	0.595			50
	Standard 2	1.143	1.22		1.1815	0.042	0.043		0.0425	1.139	1.084			100
	Standard 1	2.114	2.12		2.117	0.054	0.054		0.054	2.063	2.008			200
	Blank Well	0.103	0.102	0.091	0.0986667	0.047	0.04	0.043	0.0433333	0.0553333	0.000333333			/
	NC-1	0.335	0.321	0.299	0.318333	0.04	0.032	0.041	0.0376667	0.280667	0.225667	2	-0.218367	36.9637	1.3775	26.834	26.3817
	NC-2	0.417	0.421	0.416	0.418	0.048	0.045	0.049	0.0473333	0.370667	0.315667	2	-0.308367	52.5448	1.47872	35.5341
	NC-3	0.332	0.302	0.383	0.339	0.043	0.045	0.044	0.044	0.295	0.24	2	-0.2327	39.4312	1.79245	21.9984
	NC-4	0.322	0.324	0.231	0.292333	0.028	0.038	0.038	0.0346667	0.257667	0.202667	2	-0.195367	33.0153	1.45864	22.6343
	NC-5	0.36	0.329	0.324	0.337667	0.046	0.045	0.043	0.0446667	0.293	0.238	2	-0.2307	39.0866	1.56924	24.9079
	MC-1	0.425	0.435	0.446	0.435333	0.045	0.043	0.03	0.0393333	0.396	0.341	2	-0.3337	56.9689	1.42287	40.0381	44.9123
	MC-2	0.4	0.383	0.373	0.385333	0.042	0.044	0.046	0.044	0.341333	0.286333	2	-0.279033	47.4434	0.882776	53.7434
	MC-3	0.425	0.41	0.416	0.417	0.052	0.042	0.05	0.048	0.369	0.314	2	-0.3067	52.2544	1.49047	35.059
	MC-4	0.566	0.642	0.522	0.576667	0.042	0.034	0.04	0.0386667	0.538	0.483	2	-0.4757	82.0912	1.32606	61.9061
	MC-5	0.411	0.42	0.398	0.409667	0.044	0.041	0.032	0.039	0.370667	0.315667	2	-0.308367	52.5448	1.5539	33.8148
	TP2-1	0.493	0.507	0.493	0.497667	0.041	0.043	0.043	0.0423333	0.455333	0.400333	2	-0.393033	67.3983	2.34252	28.7717	28.1231
	TP2-2	0.36	0.349	0.332	0.347	0.029	0.039	0.042	0.0366667	0.310333	0.255333	2	-0.248033	42.0766	1.26396	33.2894
	TP2-3	0.241	0.254	0.249	0.248	0.042	0.033	0.042	0.039	0.209	0.154	2	-0.1467	24.7043	1.4804	16.6876
	TP2-4	0.36	0.375	0.363	0.366	0.045	0.046	0.046	0.0456667	0.320333	0.265333	2	-0.258033	43.8051	1.30338	33.6088
	TP2-5	0.307	0.271	0.29	0.289333	0.039	0.044	0.046	0.043	0.246333	0.191333	2	-0.184033	31.0746	1.09968	28.2579
	PD-1	0.422	0.414	0.408	0.414667	0.05	0.043	0.048	0.047	0.367667	0.312667	2	-0.305367	52.0221	1.28645	40.4386	27.355
	PD-2	0.427	0.459	0.474	0.453333	0.048	0.046	0.041	0.045	0.408333	0.353333	2	-0.346033	59.129	1.71555	34.4665
	PD-3	0.24	0.298	0.347	0.295	0.049	0.048	0.05	0.049	0.246	0.191	2	-0.1837	31.0175	1.60007	19.3852
	PD-4	0.303	0.321	0.324	0.316	0.041	0.044	0.042	0.0423333	0.273667	0.218667	2	-0.211367	35.7606	1.58206	22.6038
	PD-5	0.322	0.273	0.38	0.325	0.031	0.039	0.045	0.0383333	0.286667	0.231667	2	-0.224367	37.996	1.9112	19.8806
												NC	MC	TP2	PD
												26.834	40.0381	28.7717	40.4386
												35.5341	53.7434	33.2894	34.4665
												21.9984	35.059	16.6876	19.3852
												22.6343	61.9061	33.6088	22.6038
												24.9079	33.8148	28.2579	19.8806
											Average	26.3817	44.9123	28.1231	27.355

## Sheet: IL-1β
		450nm				570nm
	Sample	OD value of 1	OD value of 2	OD value of 3	Average at 450nm	OD value of 1	OD value of 2	OD value of 3	Average at 570nm	Difference (450nm - 570nm)	Corrected	dilution factor	c Value	IL-1β Content（pg/mL）	Protein Concentration（ug/uL）	IL-1β Content（pg/mg tissue）		a	-9e-06
	Standard 8	0.116	0.114		0.115	0.041	0.042		0.0415	0.0735	-0.0005			0				b	0.0094
	Standard 7	0.188	0.183		0.1855	0.039	0.039		0.039	0.1465	0.0725			7.81				c	0.0103
	Standard 6	0.249	0.258		0.2535	0.025	0.028		0.0265	0.227	0.153			15.63
	Standard 5	0.403	0.407		0.405	0.026	0.027		0.0265	0.3785	0.3045			31.25
	Standard 4	0.689	0.672		0.6805	0.041	0.038		0.0395	0.641	0.567			62.5
	Standard 3	1.184	1.182		1.183	0.043	0.044		0.0435	1.1395	1.0655			125
	Standard 2	1.863	1.886		1.8745	0.045	0.046		0.0455	1.829	1.755			250
	Standard 1	2.511	2.535		2.523	0.047	0.052		0.0495	2.4735	2.3995			500
	Blank Well	0.11	0.113	0.121	0.114667	0.041	0.039	0.041	0.0403333	0.0743333	0.000333333			/
	NC-1	0.157	0.158	0.152	0.155667	0.04	0.027	0.036	0.0343333	0.121333	0.0473333	2	-0.0370333	7.90938	1.3775	5.74185	8.34931
	NC-2	0.1888	0.193	0.192	0.191267	0.039	0.043	0.043	0.0416667	0.1496	0.0756	2	-0.0653	13.9873	1.47872	9.45906
	NC-3	0.222	0.215	0.24	0.225667	0.04	0.041	0.041	0.0406667	0.185	0.111	2	-0.1007	21.6499	1.79245	12.0784
	NC-4	0.161	0.171	0.169	0.167	0.025	0.037	0.038	0.0333333	0.133667	0.0596667	2	-0.0493667	10.5569	1.45864	7.2375
	NC-5	0.183	0.177	0.176	0.178667	0.044	0.041	0.039	0.0413333	0.137333	0.0633333	2	-0.0530333	11.3453	1.56924	7.2298
	MC-1	0.4	0.376	0.36	0.378667	0.041	0.04	0.028	0.0363333	0.342333	0.268333	2	-0.258033	56.4249	1.42287	39.6557	28.3524
	MC-2	0.212	0.205	0.194	0.203667	0.038	0.041	0.044	0.041	0.162667	0.0886667	2	-0.0783667	16.809	0.882776	19.0411
	MC-3	0.281	0.283	0.285	0.283	0.042	0.039	0.041	0.0406667	0.242333	0.168333	2	-0.158033	34.1835	1.49047	22.9347
	MC-4	0.368	0.35	0.348	0.355333	0.042	0.029	0.038	0.0363333	0.319	0.245	2	-0.2347	51.1907	1.32606	38.6036
	MC-5	0.289	0.28	0.274	0.281	0.039	0.046	0.041	0.042	0.239	0.165	2	-0.1547	33.4506	1.5539	21.5269
	TP2-1	0.199	0.199	0.185	0.194333	0.04	0.039	0.041	0.04	0.154333	0.0803333	2	-0.0700333	15.0085	2.34252	6.40702	10.2821
	TP2-2	0.194	0.111	0.111	0.138667	0.026	0.037	0.037	0.0333333	0.105333	0.0313333	2	-0.0210333	4.48481	1.26396	3.54821
	TP2-3	0.194	0.193	0.199	0.195333	0.044	0.04	0.038	0.0406667	0.154667	0.0806667	2	-0.0703667	15.0805	1.4804	10.1868
	TP2-4	0.193	0.192	0.185	0.19	0.04	0.041	0.026	0.0356667	0.154333	0.0803333	2	-0.0700333	15.0085	1.30338	11.5151
	TP2-5	0.227	0.231	0.215	0.224333	0.036	0.037	0.044	0.039	0.185333	0.111333	2	-0.101033	21.7223	1.09968	19.7534
	PD-1	0.199	0.206	0.21	0.205	0.042	0.039	0.04	0.0403333	0.164667	0.0906667	2	-0.0803667	17.2416	1.28645	13.4025	12.4058
	PD-2	0.156	0.154	0.162	0.157333	0.04	0.029	0.038	0.0356667	0.121667	0.0476667	2	-0.0373667	7.98085	1.71555	4.65207
	PD-3	0.192	0.192	0.212	0.198667	0.041	0.044	0.043	0.0426667	0.156	0.082	2	-0.0717	15.3684	1.60007	9.60485
	PD-4	0.225	0.221	0.216	0.220667	0.039	0.039	0.041	0.0396667	0.181	0.107	2	-0.0967	20.7812	1.58206	13.1355
	PD-5	0.304	0.312	0.303	0.306333	0.028	0.039	0.038	0.035	0.271333	0.197333	2	-0.187033	40.5828	1.9112	21.2341
												NC	MC	TP2	PD
												5.74185	39.6557	6.40702	13.4025
												9.45906	19.0411	3.54821	4.65207
												12.0784	22.9347	10.1868	9.60485
												7.2375	38.6036	11.5151	13.1355
												7.2298	21.5269	19.7534	21.2341
											Average	8.34931	28.3524	10.2821	12.4058

## Sheet: IL-17A
		450nm				570nm
	Sample	OD value of 1	OD value of 2	OD value of 3	Average at 450nm	OD value of 1	OD value of 2	OD value of 3	Average at 570nm	Difference (450nm - 570nm)	Corrected	dilution factor	c Value	IL-17A Content（pg/mL）	Protein Concentration（ug/uL）	IL-17A Content（pg/mg tissue）		a	-4e-05
	Standard 8	0.043	0.045		0.044	0.041	0.039		0.04	0.004	0			0				b	0.0035
	Standard 7	0.044	0.048		0.046	0.036	0.038		0.037	0.009	0.005			1.56				c	0.0036
	Standard 6	0.057	0.054		0.0555	0.036	0.035		0.0355	0.02	0.016			3.13
	Standard 5	0.058	0.055		0.0565	0.026	0.022		0.024	0.0325	0.0285			6.25
	Standard 4	0.097	0.094		0.0955	0.038	0.035		0.0365	0.059	0.055			12.5
	Standard 3	0.164	0.159		0.1615	0.033	0.04		0.0365	0.125	0.121			25
	Standard 2	0.316	0.285		0.3005	0.04	0.038		0.039	0.2615	0.2575			50
	Standard 1	0.759	0.744		0.7515	0.046	0.041		0.0435	0.708	0.704			100
	Blank Well	0.036	0.029	0.034	0.033	0.029	0.027	0.031	0.029	0.004	0			/
	NC-1	0.039	0.034	0.049	0.0406667	0.034	0.024	0.036	0.0313333	0.00933333	0.00533333	2	-0.00173333	0.996147	1.3775	0.723156	0.837914
	NC-2	0.054	0.05	0.053	0.0523333	0.04	0.043	0.039	0.0406667	0.0116667	0.00766667	2	-0.00406667	2.35551	1.47872	1.59294
	NC-3	0.047	0.046	0.046	0.0463333	0.036	0.04	0.035	0.037	0.00933333	0.00533333	2	-0.00173333	0.996147	1.79245	0.555744
	NC-4	0.033	0.047	0.045	0.0416667	0.024	0.035	0.038	0.0323333	0.00933333	0.00533333	2	-0.00173333	0.996147	1.45864	0.682929
	NC-5	0.046	0.05	0.048	0.048	0.038	0.041	0.037	0.0386667	0.00933333	0.00533333	2	-0.00173333	0.996147	1.56924	0.634795
	MC-1	0.054	0.042	0.039	0.045	0.039	0.034	0.026	0.033	0.012	0.008	2	-0.0044	2.55149	1.42287	1.7932	1.50128
	MC-2	0.048	0.054	0.054	0.052	0.037	0.042	0.041	0.04	0.012	0.008	2	-0.0044	2.55149	0.882776	2.8903
	MC-3	0.051	0.046	0.049	0.0486667	0.043	0.036	0.041	0.04	0.00866667	0.00466667	2	-0.00106667	0.611662	1.49047	0.410382
	MC-4	0.041	0.044	0.043	0.0426667	0.035	0.029	0.035	0.033	0.00966667	0.00566667	2	-0.00206667	1.18903	1.32606	0.896664
	MC-5	0.055	0.05	0.05	0.0516667	0.042	0.038	0.04	0.04	0.0116667	0.00766667	2	-0.00406667	2.35551	1.5539	1.51587
	TP2-1	0.047	0.053	0.046	0.0486667	0.037	0.038	0.037	0.0373333	0.0113333	0.00733333	2	-0.00373333	2.15999	2.34252	0.922083	1.06533
	TP2-2	0.036	0.046	0.049	0.0436667	0.025	0.036	0.04	0.0336667	0.01	0.006	2	-0.0024	1.38235	1.26396	1.09366
	TP2-3	0.05	0.053	0.048	0.0503333	0.041	0.042	0.036	0.0396667	0.0106667	0.00666667	2	-0.00306667	1.77029	1.4804	1.19582
	TP2-4	0.052	0.049	0.038	0.0463333	0.042	0.038	0.028	0.036	0.0103333	0.00633333	2	-0.00273333	1.5761	1.30338	1.20924
	TP2-5	0.046	0.046	0.059	0.0503333	0.037	0.042	0.044	0.041	0.00933333	0.00533333	2	-0.00173333	0.996147	1.09968	0.905855
	PD-1	0.057	0.05	0.054	0.0536667	0.044	0.038	0.041	0.041	0.0126667	0.00866667	2	-0.00506667	2.94479	1.28645	2.28909	1.52423
	PD-2	0.053	0.044	0.051	0.0493333	0.041	0.03	0.04	0.037	0.0123333	0.00833333	2	-0.00473333	2.74791	1.71555	1.60177
	PD-3	0.049	0.059	0.057	0.055	0.041	0.044	0.045	0.0433333	0.0116667	0.00766667	2	-0.00406667	2.35551	1.60007	1.47214
	PD-4	0.052	0.056	0.058	0.0553333	0.039	0.045	0.045	0.043	0.0123333	0.00833333	2	-0.00473333	2.74791	1.58206	1.73692
	PD-5	0.052	0.052	0.052	0.052	0.036	0.044	0.048	0.0426667	0.00933333	0.00533333	2	-0.00173333	0.996147	1.9112	0.521214
												NC	MC	TP2	PD
												0.723156	1.7932	0.922083	2.28909
												1.59294	2.8903	1.09366	1.60177
												0.555744	0.410382	1.19582	1.47214
												0.682929	0.896664	1.20924	1.73692
												0.634795	1.51587	0.905855	0.521214
											Average	0.837914	1.50128	1.06533	1.52423

## Sheet: IL-23
	Sample	OD value of 1	OD value of 2	OD value of 3	Average	Corrected	dilution factor	c Value	IL-23 Content（pg/mL）	Protein Concentration（ug/uL）	IL-23 Content（pg/mg tissue）		a	-7e-05
	Standard 8	0.159	0.175		0.167	0			0				b	0.0281
	Standard 7	0.252	0.274		0.263	0.096			3.12				c	0.0222
	Standard 6	0.337	0.354		0.3455	0.1785			6.25
	Standard 5	0.519	0.567		0.543	0.376			12.5
	Standard 4	0.85	0.885		0.8675	0.7005			25
	Standard 3	1.46	1.482		1.471	1.304			50
	Standard 2	2.207	2.217		2.212	2.045			100
	Standard 1	2.935	2.873		2.904	2.737			200
	Blank Well	0.178	0.163	0.161	0.167333	0.000333333			/
	NC-1	0.213	0.215	0.223	0.217	0.05	2	-0.0278	1.98355	1.3775	1.43996	13.8188
	NC-2	0.576	0.613	0.615	0.601333	0.434333	2	-0.412133	30.4914	1.47872	20.6201
	NC-3	1.157	1.153	1.164	1.158	0.991	2	-0.9688	76.1827	1.79245	42.5019
	NC-4	0.23	0.236	0.229	0.231667	0.0646667	2	-0.0424667	3.034	1.45864	2.08003
	NC-5	0.25	0.237	0.242	0.243	0.076	2	-0.0538	3.84762	1.56924	2.4519
	MC-1	0.899	0.914	0.979	0.930667	0.763667	2	-0.741467	56.7905	1.42287	39.9128	52.9888
	MC-2	0.649	0.676	0.7	0.675	0.508	2	-0.4858	36.2096	0.882776	41.0179
	MC-3	1.217	1.279	1.318	1.27133	1.10433	2	-1.08213	86.2957	1.49047	57.8984
	MC-4	1.388	1.308	1.37	1.35533	1.18833	2	-1.16613	94.0059	1.32606	70.8911
	MC-5	1.195	1.27	1.333	1.266	1.099	2	-1.0768	85.8126	1.5539	55.224
	TP2-1	0.627	0.628	0.672	0.642333	0.475333	2	-0.453133	33.6629	2.34252	14.3704	17.614
	TP2-2	0.458	0.478	0.469	0.468333	0.301333	2	-0.279133	20.3847	1.26396	16.1276
	TP2-3	0.656	0.7	0.665	0.673667	0.506667	2	-0.484467	36.1053	1.4804	24.389
	TP2-4	0.59	0.562	0.589	0.580333	0.413333	2	-0.391133	28.8773	1.30338	22.1557
	TP2-5	0.355	0.352	0.364	0.357	0.19	2	-0.1678	12.1262	1.09968	11.0271
	PD-1	0.25	0.245	0.248	0.247667	0.0806667	2	-0.0584667	4.18312	1.28645	3.25169	21.6517
	PD-2	0.333	0.326	0.337	0.332	0.165	2	-0.1428	10.2957	1.71555	6.00143
	PD-3	0.804	0.827	0.919	0.85	0.683	2	-0.6608	50.1667	1.60007	31.3529
	PD-4	1.01	1.059	1.043	1.03733	0.870333	2	-0.848133	65.75	1.58206	41.5596
	PD-5	0.801	0.857	0.881	0.846333	0.679333	2	-0.657133	49.8686	1.9112	26.0928
								NC	MC	TP2	PD
								1.43996	39.9128	14.3704	3.25169
								20.6201	41.0179	16.1276	6.00143
								42.5019	57.8984	24.389	31.3529
								2.08003	70.8911	22.1557	41.5596
								2.4519	55.224	11.0271	26.0928
							Average	13.8188	52.9888	17.614	21.6517
