# Supplementary material for: Bacteroides fragilis capsular polysaccharide A ameliorates ulcerative colitis in rat by recovering intestinal barrier integrity and restoring gut microbiota
Source: Front Pharmacol. 2024 Dec 24;15:1402465. doi: 10.3389/fphar.2024.1402465 (PMC11703662; doi:10.3389/fphar.2024.1402465)
Supplement: Supplementary file 6 [file DataSheet5.ZIP › Figure 5/IFN-a├-Significant difference analysis.csv]

系列数	1
每个系列的比较数量	6
α	0.05
Tukey 多重比较检验	均差	95.00% 差值的置信区间	低于阈值?	摘要	调整后的 P 值
NC vs MC	-18.53	-34.73 到 -2.334	是	*	0.0223	A-B
NC vs TP2	-1.742	-17.94 到 14.45	否	ns	0.9895	A-C
NC vs PD	-0.9736	-17.17 到 15.22	否	ns	0.9981	A-D
MC vs TP2	16.79	0.5928 到 32.99	是	*	0.0409	B-C
MC vs PD	17.56	1.361 到 33.75	是	*	0.0313	B-D
TP2 vs PD	0.7680	-15.43 到 16.96	否	ns	0.9991	C-D
检验详细信息	平均值 1	平均值 2	均差	差值的标准误差	n1	n2	q	自由度
NC vs MC	26.38	44.91	-18.53	5.661	5	5	4.629	16
NC vs TP2	26.38	28.12	-1.742	5.661	5	5	0.4351	16
NC vs PD	26.38	27.36	-0.9736	5.661	5	5	0.2432	16
MC vs TP2	44.91	28.12	16.79	5.661	5	5	4.194	16
MC vs PD	44.91	27.36	17.56	5.661	5	5	4.386	16
TP2 vs PD	28.12	27.36	0.7680	5.661	5	5	0.1919	16
