# Supplementary material for: Bacteroides fragilis capsular polysaccharide A ameliorates ulcerative colitis in rat by recovering intestinal barrier integrity and restoring gut microbiota
Source: Front Pharmacol. 2024 Dec 24;15:1402465. doi: 10.3389/fphar.2024.1402465 (PMC11703662; doi:10.3389/fphar.2024.1402465)
Supplement: Supplementary file 6 [file DataSheet5.ZIP › Figure 5/IL-10-Significant difference analysis.csv]

系列数	1
每个系列的比较数量	6
α	0.05
Tukey 多重比较检验	均差	95.00% 差值的置信区间	低于阈值?	摘要	调整后的 P 值
NC vs MC	59.48	-125.4 到 244.4	否	ns	0.7945	A-B
NC vs TP2	-269.0	-453.9 到 -84.14	是	**	0.0037	A-C
NC vs PD	-17.69	-202.6 到 167.2	否	ns	0.9925	A-D
MC vs TP2	-328.5	-513.4 到 -143.6	是	***	0.0006	B-C
MC vs PD	-77.17	-262.1 到 107.7	否	ns	0.6391	B-D
TP2 vs PD	251.3	66.45 到 436.2	是	**	0.0064	C-D
检验详细信息	平均值 1	平均值 2	均差	差值的标准误差	n1	n2	q	自由度
NC vs MC	174.7	115.3	59.48	64.63	5	5	1.302	16
NC vs TP2	174.7	443.8	-269.0	64.63	5	5	5.887	16
NC vs PD	174.7	192.4	-17.69	64.63	5	5	0.3871	16
MC vs TP2	115.3	443.8	-328.5	64.63	5	5	7.189	16
MC vs PD	115.3	192.4	-77.17	64.63	5	5	1.689	16
TP2 vs PD	443.8	192.4	251.3	64.63	5	5	5.500	16
