# Supplementary material for: Bacteroides fragilis capsular polysaccharide A ameliorates ulcerative colitis in rat by recovering intestinal barrier integrity and restoring gut microbiota
Source: Front Pharmacol. 2024 Dec 24;15:1402465. doi: 10.3389/fphar.2024.1402465 (PMC11703662; doi:10.3389/fphar.2024.1402465)
Supplement: Supplementary file 6 [file DataSheet5.ZIP › Figure 5/IL-17A-Significant difference analysis.csv]

系列数	1
每个系列的比较数量	6
α	0.05
Tukey 多重比较检验	均差	95.00% 差值的置信区间	低于阈值?	摘要	调整后的 P 值
NC vs MC	-0.6632	-1.774 到 0.4474	否	ns	0.3516	A-B
NC vs TP2	-0.2274	-1.338 到 0.8832	否	ns	0.9349	A-C
NC vs PD	-0.6862	-1.797 到 0.4244	否	ns	0.3237	A-D
MC vs TP2	0.4358	-0.6748 到 1.546	否	ns	0.6814	B-C
MC vs PD	-0.02300	-1.134 到 1.088	否	ns	>0.9999	B-D
TP2 vs PD	-0.4588	-1.569 到 0.6518	否	ns	0.6464	C-D
检验详细信息	平均值 1	平均值 2	均差	差值的标准误差	n1	n2	q	自由度
NC vs MC	0.8380	1.501	-0.6632	0.3882	5	5	2.416	16
NC vs TP2	0.8380	1.065	-0.2274	0.3882	5	5	0.8284	16
NC vs PD	0.8380	1.524	-0.6862	0.3882	5	5	2.500	16
MC vs TP2	1.501	1.065	0.4358	0.3882	5	5	1.588	16
MC vs PD	1.501	1.524	-0.02300	0.3882	5	5	0.08379	16
TP2 vs PD	1.065	1.524	-0.4588	0.3882	5	5	1.671	16
