# Supplementary material for: Bacteroides fragilis capsular polysaccharide A ameliorates ulcerative colitis in rat by recovering intestinal barrier integrity and restoring gut microbiota
Source: Front Pharmacol. 2024 Dec 24;15:1402465. doi: 10.3389/fphar.2024.1402465 (PMC11703662; doi:10.3389/fphar.2024.1402465)
Supplement: Supplementary file 6 [file DataSheet5.ZIP › Figure 5/IL-1a┬-Significant difference analysis.csv]

系列数	1
每个系列的比较数量	6
α	0.05
Tukey 多重比较检验	均差	95.00% 差值的置信区间	低于阈值?	摘要	调整后的 P 值
NC vs MC	-20.00	-32.13 到 -7.874	是	**	0.0012	A-B
NC vs TP2	-1.933	-14.06 到 10.20	否	ns	0.9675	A-C
NC vs PD	-4.057	-16.19 到 8.073	否	ns	0.7751	A-D
MC vs TP2	18.07	5.941 到 30.20	是	**	0.0030	B-C
MC vs PD	15.95	3.817 到 28.08	是	**	0.0083	B-D
TP2 vs PD	-2.124	-14.25 到 10.01	否	ns	0.9577	C-D
检验详细信息	平均值 1	平均值 2	均差	差值的标准误差	n1	n2	q	自由度
NC vs MC	8.349	28.35	-20.00	4.240	5	5	6.673	16
NC vs TP2	8.349	10.28	-1.933	4.240	5	5	0.6447	16
NC vs PD	8.349	12.41	-4.057	4.240	5	5	1.353	16
MC vs TP2	28.35	10.28	18.07	4.240	5	5	6.028	16
MC vs PD	28.35	12.41	15.95	4.240	5	5	5.319	16
TP2 vs PD	10.28	12.41	-2.124	4.240	5	5	0.7085	16
