# Supplementary material for: Bacteroides fragilis capsular polysaccharide A ameliorates ulcerative colitis in rat by recovering intestinal barrier integrity and restoring gut microbiota
Source: Front Pharmacol. 2024 Dec 24;15:1402465. doi: 10.3389/fphar.2024.1402465 (PMC11703662; doi:10.3389/fphar.2024.1402465)
Supplement: Supplementary file 6 [file DataSheet5.ZIP › Figure 5/IL-22-Significant difference analysis.csv]

系列数	1
每个系列的比较数量	6
α	0.05
Tukey 多重比较检验	均差	95.00% 差值的置信区间	低于阈值?	摘要	调整后的 P 值
NC vs MC	13.47	-30.13 到 57.07	否	ns	0.8132	A-B
NC vs TP2	-66.13	-109.7 到 -22.53	是	**	0.0026	A-C
NC vs PD	-55.69	-99.29 到 -12.09	是	*	0.0103	A-D
MC vs TP2	-79.60	-123.2 到 -36.00	是	***	0.0004	B-C
MC vs PD	-69.16	-112.8 到 -25.56	是	**	0.0017	B-D
TP2 vs PD	10.44	-33.16 到 54.04	否	ns	0.9013	C-D
检验详细信息	平均值 1	平均值 2	均差	差值的标准误差	n1	n2	q	自由度
NC vs MC	34.80	21.34	13.47	15.24	5	5	1.250	16
NC vs TP2	34.80	100.9	-66.13	15.24	5	5	6.137	16
NC vs PD	34.80	90.50	-55.69	15.24	5	5	5.169	16
MC vs TP2	21.34	100.9	-79.60	15.24	5	5	7.387	16
MC vs PD	21.34	90.50	-69.16	15.24	5	5	6.418	16
TP2 vs PD	100.9	90.50	10.44	15.24	5	5	0.9686	16
