# Supplementary material for: Bacteroides fragilis capsular polysaccharide A ameliorates ulcerative colitis in rat by recovering intestinal barrier integrity and restoring gut microbiota
Source: Front Pharmacol. 2024 Dec 24;15:1402465. doi: 10.3389/fphar.2024.1402465 (PMC11703662; doi:10.3389/fphar.2024.1402465)
Supplement: Supplementary file 6 [file DataSheet5.ZIP › Figure 5/IL-23-Significant difference analysis.csv]

系列数	1
每个系列的比较数量	6
α	0.05
Tukey 多重比较检验	均差	95.00% 差值的置信区间	低于阈值?	摘要	调整后的 P 值
NC vs MC	-39.17	-64.64 到 -13.70	是	**	0.0023	A-B
NC vs TP2	-3.795	-29.26 到 21.67	否	ns	0.9731	A-C
NC vs PD	-7.833	-33.30 到 17.63	否	ns	0.8151	A-D
MC vs TP2	35.37	9.908 到 60.84	是	**	0.0054	B-C
MC vs PD	31.34	5.870 到 56.80	是	*	0.0136	B-D
TP2 vs PD	-4.038	-29.50 到 21.43	否	ns	0.9680	C-D
检验详细信息	平均值 1	平均值 2	均差	差值的标准误差	n1	n2	q	自由度
NC vs MC	13.82	52.99	-39.17	8.901	5	5	6.223	16
NC vs TP2	13.82	17.61	-3.795	8.901	5	5	0.6030	16
NC vs PD	13.82	21.65	-7.833	8.901	5	5	1.244	16
MC vs TP2	52.99	17.61	35.37	8.901	5	5	5.620	16
MC vs PD	52.99	21.65	31.34	8.901	5	5	4.979	16
TP2 vs PD	17.61	21.65	-4.038	8.901	5	5	0.6415	16
