# Supplementary material for: Bacteroides fragilis capsular polysaccharide A ameliorates ulcerative colitis in rat by recovering intestinal barrier integrity and restoring gut microbiota
Source: Front Pharmacol. 2024 Dec 24;15:1402465. doi: 10.3389/fphar.2024.1402465 (PMC11703662; doi:10.3389/fphar.2024.1402465)
Supplement: Supplementary file 6 [file DataSheet5.ZIP › Figure 5/IL-6-Significant difference analysis.csv]

系列数	1
每个系列的比较数量	6
α	0.05
Tukey 多重比较检验	均差	95.00% 差值的置信区间	低于阈值?	摘要	调整后的 P 值
NC vs MC	-38.35	-73.78 到 -2.926	是	*	0.0316	A-B
NC vs TP2	2.903	-32.52 到 38.33	否	ns	0.9953	A-C
NC vs PD	1.550	-33.87 到 36.97	否	ns	0.9993	A-D
MC vs TP2	41.25	5.830 到 76.68	是	*	0.0198	B-C
MC vs PD	39.90	4.476 到 75.33	是	*	0.0247	B-D
TP2 vs PD	-1.353	-36.78 到 34.07	否	ns	0.9995	C-D
检验详细信息	平均值 1	平均值 2	均差	差值的标准误差	n1	n2	q	自由度
NC vs MC	24.28	62.64	-38.35	12.38	5	5	4.380	16
NC vs TP2	24.28	21.38	2.903	12.38	5	5	0.3316	16
NC vs PD	24.28	22.73	1.550	12.38	5	5	0.1771	16
MC vs TP2	62.64	21.38	41.25	12.38	5	5	4.712	16
MC vs PD	62.64	22.73	39.90	12.38	5	5	4.557	16
TP2 vs PD	21.38	22.73	-1.353	12.38	5	5	0.1546	16
