# Supplementary material for: Bacteroides fragilis capsular polysaccharide A ameliorates ulcerative colitis in rat by recovering intestinal barrier integrity and restoring gut microbiota
Source: Front Pharmacol. 2024 Dec 24;15:1402465. doi: 10.3389/fphar.2024.1402465 (PMC11703662; doi:10.3389/fphar.2024.1402465)
Supplement: Supplementary file 6 [file DataSheet5.ZIP › Figure 5/TNF-a┴-Significant difference analysis.csv]

系列数	1
每个系列的比较数量	6
α	0.05
Tukey 多重比较检验	均差	95.00% 差值的置信区间	低于阈值?	摘要	调整后的 P 值
NC vs MC	-23.24	-40.99 到 -5.488	是	**	0.0086	A-B
NC vs TP2	1.597	-16.15 到 19.35	否	ns	0.9938	A-C
NC vs PD	1.023	-16.73 到 18.77	否	ns	0.9983	A-D
MC vs TP2	24.84	7.085 到 42.59	是	**	0.0051	B-C
MC vs PD	24.26	6.511 到 42.01	是	**	0.0061	B-D
TP2 vs PD	-0.5740	-18.32 到 17.18	否	ns	0.9997	C-D
检验详细信息	平均值 1	平均值 2	均差	差值的标准误差	n1	n2	q	自由度
NC vs MC	22.29	45.53	-23.24	6.204	5	5	5.297	16
NC vs TP2	22.29	20.69	1.597	6.204	5	5	0.3641	16
NC vs PD	22.29	21.27	1.023	6.204	5	5	0.2332	16
MC vs TP2	45.53	20.69	24.84	6.204	5	5	5.661	16
MC vs PD	45.53	21.27	24.26	6.204	5	5	5.530	16
TP2 vs PD	20.69	21.27	-0.5740	6.204	5	5	0.1308	16
