# Supplementary material for: Bacteroides fragilis capsular polysaccharide A ameliorates ulcerative colitis in rat by recovering intestinal barrier integrity and restoring gut microbiota
Source: Front Pharmacol. 2024 Dec 24;15:1402465. doi: 10.3389/fphar.2024.1402465 (PMC11703662; doi:10.3389/fphar.2024.1402465)
Supplement: Supplementary file 7 [file DataSheet7.ZIP]

Archive with 8 entries (8 files):
- Figure 7/ACE-Significant Difference Analysis.csv
- Figure 7/Alpha Diversity Index.xlsx
- Figure 7/Chao-Significant Difference Analysis.csv
- Figure 7/Functional Abundance Heatmap.xlsx
- Figure 7/PCOA.xlsx
- Figure 7/Relative Abundance-genus.xlsx
- Figure 7/Shannon-Significant Difference Analysis.csv
- Figure 7/Simpson-Significant Difference Analysis.csv
