# Supplementary material for: Bacteroides fragilis capsular polysaccharide A ameliorates ulcerative colitis in rat by recovering intestinal barrier integrity and restoring gut microbiota
Source: Front Pharmacol. 2024 Dec 24;15:1402465. doi: 10.3389/fphar.2024.1402465 (PMC11703662; doi:10.3389/fphar.2024.1402465)
Supplement: Supplementary file 7 [file DataSheet7.ZIP › Figure 7/ACE-Significant Difference Analysis.csv]

系列数	1
每个系列的比较数量	6
α	0.05
Tukey 多重比较检验	均差	95.00% 差值的置信区间	低于阈值?	摘要	调整后的 P 值
NC vs MC	608.2	384.9 到 831.4	是	****	<0.0001	A-B
NC vs TP2	173.2	-50.05 到 396.4	否	ns	0.1601	A-C
NC vs PD	280.4	57.15 到 503.6	是	*	0.0117	A-D
MC vs TP2	-435.0	-658.2 到 -211.7	是	***	0.0002	B-C
MC vs PD	-327.8	-551.0 到 -104.5	是	**	0.0034	B-D
TP2 vs PD	107.2	-116.0 到 330.4	否	ns	0.5324	C-D
检验详细信息	平均值 1	平均值 2	均差	差值的标准误差	n1	n2	q	自由度
NC vs MC	1853	1245	608.2	78.03	5	5	11.02	16
NC vs TP2	1853	1680	173.2	78.03	5	5	3.139	16
NC vs PD	1853	1573	280.4	78.03	5	5	5.082	16
MC vs TP2	1245	1680	-435.0	78.03	5	5	7.883	16
MC vs PD	1245	1573	-327.8	78.03	5	5	5.940	16
TP2 vs PD	1680	1573	107.2	78.03	5	5	1.943	16
