# Supplementary material for: Bacteroides fragilis capsular polysaccharide A ameliorates ulcerative colitis in rat by recovering intestinal barrier integrity and restoring gut microbiota
Source: Front Pharmacol. 2024 Dec 24;15:1402465. doi: 10.3389/fphar.2024.1402465 (PMC11703662; doi:10.3389/fphar.2024.1402465)
Supplement: Supplementary file 7 [file DataSheet7.ZIP › Figure 7/Alpha Diversity Index.xlsx]

## Sheet: alpha_diversity_index
Sample	Shannon	Chao	Ace	Simpson
NC-1	4.4479	1823.5	1933.58	0.049479
NC-2	4.34896	1631.05	1735.68	0.043509
NC-3	4.30493	1630.44	1752.34	0.046842
NC-4	4.59094	1739.09	1870.9	0.034508
NC-5	4.50405	1858.72	1974.34	0.048078
MC-1	2.59081	1209.27	1318.46	0.201598
MC-2	3.07715	1156.58	1247.74	0.119786
MC-3	2.85966	1130.72	1219.18	0.188361
MC-4	2.46651	1063.31	1162.29	0.217188
MC-5	3.09028	1185.5	1278.32	0.140874
TP2-1	4.02959	1779.06	1887.8	0.076078
TP2-2	4.3876	1709.94	1832.66	0.042896
TP2-3	4.40685	1562.04	1690.74	0.032118
TP2-4	4.35244	1438.5	1532.97	0.034056
TP2-5	3.57761	1357.47	1456.67	0.068751
PD-1	3.54526	1537.28	1668.33	0.113168
PD-2	3.4794	1342.25	1435.97	0.116111
PD-3	3.61581	1403.96	1509.34	0.098245
PD-4	3.62901	1431.93	1560.22	0.109951
PD-5	3.31466	1567.2	1690.98	0.123925
