# Supplementary material for: Bacteroides fragilis capsular polysaccharide A ameliorates ulcerative colitis in rat by recovering intestinal barrier integrity and restoring gut microbiota
Source: Front Pharmacol. 2024 Dec 24;15:1402465. doi: 10.3389/fphar.2024.1402465 (PMC11703662; doi:10.3389/fphar.2024.1402465)
Supplement: Supplementary file 7 [file DataSheet7.ZIP › Figure 7/Chao-Significant Difference Analysis.csv]

系列数	1
每个系列的比较数量	6
α	0.05
Tukey 多重比较检验	均差	95.00% 差值的置信区间	低于阈值?	摘要	调整后的 P 值
NC vs MC	587.5	376.0 到 799.0	是	****	<0.0001	A-B
NC vs TP2	167.2	-44.34 到 378.7	否	ns	0.1492	A-C
NC vs PD	280.0	68.53 到 491.5	是	**	0.0079	A-D
MC vs TP2	-420.3	-631.8 到 -208.8	是	***	0.0002	B-C
MC vs PD	-307.4	-518.9 到 -95.95	是	**	0.0037	B-D
TP2 vs PD	112.9	-98.62 到 324.4	否	ns	0.4454	C-D
检验详细信息	平均值 1	平均值 2	均差	差值的标准误差	n1	n2	q	自由度
NC vs MC	1737	1149	587.5	73.92	5	5	11.24	16
NC vs TP2	1737	1569	167.2	73.92	5	5	3.198	16
NC vs PD	1737	1457	280.0	73.92	5	5	5.357	16
MC vs TP2	1149	1569	-420.3	73.92	5	5	8.041	16
MC vs PD	1149	1457	-307.4	73.92	5	5	5.882	16
TP2 vs PD	1569	1457	112.9	73.92	5	5	2.159	16
