# Supplementary material for: Bacteroides fragilis capsular polysaccharide A ameliorates ulcerative colitis in rat by recovering intestinal barrier integrity and restoring gut microbiota
Source: Front Pharmacol. 2024 Dec 24;15:1402465. doi: 10.3389/fphar.2024.1402465 (PMC11703662; doi:10.3389/fphar.2024.1402465)
Supplement: Supplementary file 7 [file DataSheet7.ZIP › Figure 7/Functional Abundance Heatmap.xlsx]

## Sheet: ko_select
	NC-1	NC-2	NC-3	NC-4	NC-5	MC-1	MC-2	MC-3	MC-4	MC-5	TP2-1	TP2-2	TP2-3	TP2-4	TP2-5	PD-1	PD-2	PD-3	PD-4	PD-5
K01990:ABC-2.A; ABC-2 type transport system ATP-binding protein	0.497752	0.498596	0.501463	0.498947	0.495162	0.536669	0.442939	0.647188	0.625213	0.527014	0.511503	0.503655	0.458143	0.445433	0.440726	0.568017	0.439986	0.478191	0.439881	0.570621
K01992:ABC-2.P; ABC-2 type transport system permease protein	0.464712	0.619525	0.457177	0.469711	0.568505	0.431291	0.406676	0.507465	0.547633	0.445092	0.504235	0.453842	0.455131	0.434961	0.460244	0.536541	0.395397	0.436409	0.599385	0.473156
K07024:SPP; sucrose-6-phosphatase [EC:3.1.3.24]	0.563056	0.471987	0.584576	0.619068	0.461367	0.259099	0.3611	0.263712	0.357972	0.263177	0.396357	0.592173	0.511804	0.575903	0.615685	0.47184	0.600544	0.464499	0.396272	0.535937
K06147:ABCB-BAC; ATP-binding cassette, subfamily B, bacterial	0.406745	0.420072	0.440321	0.419926	0.410397	0.514898	0.405419	0.596266	0.564839	0.483274	0.301458	0.420196	0.290584	0.340586	0.30848	0.525439	0.372567	0.334352	0.372024	0.525936
K02003:ABC.CD.A; putative ABC transport system ATP-binding protein	0.37563	0.392657	0.366122	0.391821	0.376435	0.424785	0.348292	0.482845	0.51796	0.438681	0.37012	0.379511	0.344222	0.326135	0.324587	0.423343	0.339662	0.347437	0.340045	0.42534
K02004:ABC.CD.P; putative ABC transport system permease protein	0.379256	0.396962	0.378912	0.39692	0.37893	0.387791	0.338038	0.430026	0.485546	0.384579	0.305514	0.366798	0.324278	0.335881	0.329892	0.387536	0.336012	0.324705	0.335936	0.389427
K02529:lacI, galR; LacI family transcriptional regulator	0.36444	0.365693	0.353169	0.367692	0.364537	0.259157	0.30483	0.249868	0.324216	0.256791	0.405363	0.342675	0.385951	0.419515	0.429485	0.31801	0.372281	0.444945	0.370878	0.317537
K03088:rpoE; RNA polymerase sigma-70 factor, ECF subfamily	0.227966	0.40987	0.219502	0.202276	0.382192	0.500324	0.338711	0.556404	0.509266	0.460954	0.159413	0.229394	0.163259	0.182751	0.103399	0.27524	0.161884	0.18882	0.377928	0.293556
K15634:gpmB; probable phosphoglycerate mutase [EC:5.4.2.12]	0.379283	0.200398	0.349986	0.406577	0.229882	0.0927148	0.187391	0.10969	0.178645	0.0807801	0.421173	0.391092	0.417541	0.417545	0.475975	0.29334	0.377608	0.376524	0.161878	0.276283
K02030:ABC.PA.S; polar amino acid transport system substrate-binding protein	0.288832	0.31933	0.278393	0.288692	0.302677	0.15353	0.186872	0.200151	0.202626	0.150937	0.308558	0.279049	0.292183	0.305988	0.320077	0.259373	0.279916	0.314203	0.319892	0.24733
K06180:rluD; 23S rRNA pseudouridine1911/1915/1917 synthase [EC:5.4.99.23]	0.277977	0.283961	0.269721	0.277923	0.31144	0.155294	0.196806	0.178976	0.216768	0.158359	0.282996	0.274831	0.287798	0.305173	0.310869	0.206085	0.28468	0.296802	0.342728	0.255105
K01104:E3.1.3.48; protein-tyrosine phosphatase [EC:3.1.3.48]	0.299656	0.2887	0.293023	0.317427	0.289974	0.129763	0.185108	0.137519	0.1976	0.144372	0.255855	0.309671	0.296235	0.315634	0.339142	0.246734	0.319768	0.271825	0.28027	0.260218
K00016:LDH, ldh; L-lactate dehydrogenase [EC:1.1.1.27]	0.309632	0.278104	0.300067	0.281614	0.279268	0.0594002	0.144813	0.0768016	0.105255	0.0537538	0.320388	0.29038	0.330765	0.405869	0.396402	0.254075	0.344519	0.415502	0.285003	0.207491
K06889:K06889; uncharacterized protein	0.247046	0.26881	0.238398	0.246034	0.283184	0.12062	0.171797	0.124603	0.149924	0.136477	0.256589	0.239578	0.271518	0.278948	0.293428	0.191255	0.247688	0.261191	0.358344	0.208995
K07496:K07496; putative transposase	0.281003	0.271471	0.273214	0.263326	0.268574	0.0302721	0.12475	0.0223168	0.0733342	0.0221343	0.316993	0.274925	0.313954	0.364802	0.369208	0.190767	0.359888	0.381912	0.339792	0.192041
K02028:ABC.PA.A; polar amino acid transport system ATP-binding protein [EC:3.6.3.21]	0.243468	0.247008	0.236754	0.248029	0.249408	0.12279	0.147721	0.153931	0.165565	0.119768	0.241119	0.244129	0.24017	0.255383	0.267279	0.207599	0.237585	0.24501	0.246946	0.215517
K03091:sigH; RNA polymerase sporulation-specific sigma factor	0.174722	0.248626	0.177311	0.1675	0.245625	0.252981	0.172736	0.312409	0.270458	0.235183	0.144049	0.169462	0.126144	0.152751	0.128606	0.215781	0.126499	0.163836	0.238079	0.198231
K03497:parB, spo0J; chromosome partitioning protein, ParB family	0.195515	0.251141	0.196692	0.190533	0.251431	0.198048	0.171204	0.203121	0.21455	0.185574	0.181234	0.206769	0.182588	0.20151	0.197081	0.173946	0.181365	0.187806	0.291236	0.18522
K03657:uvrD, pcrA; DNA helicase II / ATP-dependent DNA helicase PcrA [EC:3.6.4.12]	0.202957	0.212102	0.21682	0.2035	0.211585	0.161236	0.15797	0.188601	0.198044	0.166377	0.186805	0.190984	0.189683	0.196114	0.197341	0.196278	0.187021	0.197496	0.207413	0.20303
K00059:fabG; 3-oxoacyl-[acyl-carrier protein] reductase [EC:1.1.1.100]	0.155134	0.190825	0.152029	0.152816	0.196198	0.250898	0.165077	0.273955	0.243336	0.198566	0.156047	0.19926	0.15302	0.160576	0.141474	0.183664	0.135056	0.140801	0.181453	0.170601
K02035:ABC.PE.S; peptide/nickel transport system substrate-binding protein	0.198002	0.203622	0.185846	0.219317	0.201995	0.17186	0.149374	0.19747	0.201166	0.123737	0.226329	0.224738	0.19468	0.170993	0.200757	0.202102	0.191084	0.151889	0.187282	0.177212
K00384:trxB, TRR; thioredoxin reductase (NADPH) [EC:1.8.1.9]	0.209583	0.220978	0.201946	0.211072	0.197734	0.129744	0.147153	0.145513	0.164643	0.124903	0.234533	0.208943	0.221243	0.225075	0.232601	0.177679	0.207343	0.224336	0.192201	0.197502
K08659:pepDA, pepDB; dipeptidase [EC:3.4.-.-]	0.265963	0.167159	0.269369	0.269284	0.175048	0.0100002	0.101314	0.0123591	0.0629268	0.00301537	0.244581	0.27428	0.275444	0.32504	0.338561	0.196725	0.339673	0.307921	0.126284	0.192205
K03294:TC.APA; basic amino acid/polyamine antiporter, APA family	0.250638	0.191686	0.244273	0.250016	0.189257	0.0254202	0.102941	0.0351477	0.0743332	0.018027	0.269332	0.24348	0.273237	0.302322	0.318256	0.177462	0.29204	0.306456	0.19666	0.175577
K16787:ecfA2; energy-coupling factor transport system ATP-binding protein [EC:3.6.3.-]	0.188602	0.150611	0.18613	0.19142	0.155708	0.143897	0.143619	0.166827	0.183983	0.142092	0.178892	0.188936	0.173221	0.190687	0.192702	0.168667	0.196744	0.193537	0.13439	0.17858
K07258:dacC, dacA, dacD; serine-type D-Ala-D-Ala carboxypeptidase (penicillin-binding protein 5/6) [EC:3.4.16.4]	0.17103	0.189875	0.16059	0.152087	0.187474	0.17737	0.149531	0.189439	0.184367	0.164414	0.163926	0.160686	0.160079	0.190776	0.170615	0.174576	0.162624	0.205002	0.19394	0.143936
K16785:ecfT; energy-coupling factor transport system permease protein	0.186734	0.217154	0.184293	0.189633	0.213748	0.133785	0.134507	0.159874	0.167147	0.120773	0.178174	0.187568	0.171594	0.189127	0.190866	0.141705	0.194164	0.191229	0.254147	0.175015
K04487:iscS, NFS1; cysteine desulfurase [EC:2.8.1.7]	0.180982	0.261801	0.175925	0.182923	0.217796	0.141328	0.128832	0.164043	0.156819	0.132509	0.172015	0.189569	0.174306	0.188324	0.188193	0.181147	0.171769	0.180417	0.232565	0.15752
K07052:K07052; uncharacterized protein	0.192321	0.183009	0.173046	0.221001	0.181104	0.109611	0.119171	0.121208	0.152389	0.104539	0.203884	0.202592	0.206069	0.178668	0.209386	0.156944	0.162652	0.146766	0.171639	0.162245
K03671:trxA; thioredoxin 1	0.16011	0.214936	0.150275	0.156963	0.197021	0.147515	0.135346	0.171649	0.166744	0.125337	0.200722	0.165264	0.174082	0.166968	0.167622	0.160129	0.146813	0.177439	0.200048	0.156601
K01462:PDF, def; peptide deformylase [EC:3.5.1.88]	0.176243	0.152538	0.177149	0.176599	0.172048	0.119004	0.122634	0.136725	0.139569	0.111906	0.168208	0.179055	0.1772	0.181761	0.186043	0.14236	0.172001	0.175197	0.162038	0.166434
K15580:oppA, mppA; oligopeptide transport system substrate-binding protein	0.215207	0.252159	0.18142	0.25384	0.194015	0.0877023	0.129755	0.0910037	0.134103	0.0865484	0.192749	0.23446	0.229509	0.199319	0.271873	0.188846	0.103649	0.0851797	0.212747	0.152075
K06901:pbuG; putative MFS transporter, AGZA family, xanthine/uracil permease	0.195563	0.198149	0.187248	0.212888	0.182897	0.0922227	0.126482	0.0908894	0.109141	0.091155	0.195456	0.201532	0.201602	0.200309	0.225485	0.176945	0.199356	0.179701	0.175477	0.158955
K02029:ABC.PA.P; polar amino acid transport system permease protein	0.182065	0.222028	0.192215	0.196988	0.19405	0.122834	0.127652	0.151388	0.150607	0.107907	0.125701	0.188883	0.14723	0.172661	0.177443	0.161514	0.174701	0.145243	0.16144	0.176116
K01223:E3.2.1.86B, bglA; 6-phospho-beta-glucosidase [EC:3.2.1.86]	0.192675	0.254347	0.198234	0.248833	0.216565	0.0736723	0.119932	0.0539882	0.107574	0.0643129	0.238431	0.226599	0.211922	0.161771	0.229015	0.153025	0.211848	0.136683	0.103227	0.18368
K03569:mreB; rod shape-determining protein MreB and related proteins	0.17239	0.177211	0.172068	0.172695	0.175834	0.104631	0.123183	0.130116	0.138837	0.101312	0.17122	0.166456	0.170345	0.177106	0.184326	0.166101	0.167305	0.176191	0.171968	0.165429
K01537:E3.6.3.8; Ca2+-transporting ATPase [EC:3.6.3.8]	0.167062	0.157083	0.17199	0.170571	0.160413	0.114288	0.109034	0.140741	0.14598	0.108645	0.153184	0.166926	0.147919	0.154607	0.156991	0.155325	0.166907	0.163185	0.147188	0.166238
K03293:TC.AAT; amino acid transporter, AAT family	0.211807	0.173462	0.203636	0.215203	0.172844	0.0142372	0.0870586	0.0134443	0.054352	0.0085475	0.23258	0.215522	0.236649	0.256702	0.278289	0.164022	0.254394	0.248489	0.167207	0.142877
K02761:PTS-Cel-EIIC, celB, chbC; PTS system, cellobiose-specific IIC component	0.215956	0.171675	0.221935	0.258746	0.165084	0.0386991	0.106354	0.0327231	0.0771527	0.0317576	0.144364	0.236859	0.200496	0.207298	0.245945	0.166897	0.232409	0.139947	0.167388	0.178606
K03496:parA, soj; chromosome partitioning protein	0.142739	0.163907	0.142266	0.146852	0.163121	0.164317	0.144369	0.157521	0.182552	0.174163	0.108924	0.156204	0.12805	0.143105	0.142184	0.152149	0.122322	0.110503	0.166706	0.139239
K01955:carB, CPA2; carbamoyl-phosphate synthase large subunit [EC:6.3.5.5]	0.163745	0.163017	0.163378	0.16279	0.158787	0.100017	0.119935	0.111684	0.134666	0.112557	0.136297	0.156793	0.157621	0.172073	0.170742	0.136983	0.166676	0.165396	0.163184	0.152921
K03100:lepB; signal peptidase I [EC:3.4.21.89]	0.13454	0.146435	0.134459	0.138271	0.142778	0.142518	0.126089	0.167636	0.171976	0.133579	0.149405	0.13974	0.130857	0.126479	0.125051	0.138127	0.142404	0.142955	0.122257	0.155706
K02078:acpP; acyl carrier protein	0.141639	0.1587	0.145281	0.136786	0.160379	0.134966	0.125796	0.145712	0.150786	0.124568	0.133923	0.135625	0.133574	0.149807	0.140633	0.146482	0.135222	0.152905	0.166718	0.128709
K02057:ABC.SS.P; simple sugar transport system permease protein	0.124533	0.138658	0.128357	0.148509	0.134329	0.210077	0.154712	0.206548	0.202053	0.175986	0.05712	0.138093	0.0825378	0.110106	0.101112	0.156189	0.074333	0.0691787	0.142299	0.115157
K00948:PRPS, prsA; ribose-phosphate pyrophosphokinase [EC:2.7.6.1]	0.15809	0.138985	0.157355	0.16272	0.146396	0.0876218	0.108876	0.0945493	0.123271	0.0946695	0.159858	0.160053	0.163932	0.170038	0.180009	0.161144	0.162964	0.160384	0.156924	0.137433
K03701:uvrA; excinuclease ABC subunit A	0.159437	0.155593	0.156172	0.157875	0.153996	0.0782836	0.107616	0.0907479	0.108256	0.10322	0.160765	0.160806	0.173776	0.170771	0.179784	0.128111	0.166048	0.158704	0.157367	0.146684
K00790:murA; UDP-N-acetylglucosamine 1-carboxyvinyltransferase [EC:2.5.1.7]	0.146242	0.159699	0.140812	0.139302	0.176259	0.112689	0.10874	0.135337	0.126316	0.101055	0.163204	0.140788	0.147631	0.152251	0.149118	0.0950482	0.133988	0.163216	0.184825	0.131847
K01190:lacZ; beta-galactosidase [EC:3.2.1.23]	0.130812	0.157289	0.133616	0.116587	0.15303	0.0944374	0.124385	0.084599	0.159075	0.168975	0.13269	0.119068	0.15412	0.145069	0.139793	0.131901	0.169956	0.165748	0.161037	0.153521
K03111:ssb; single-strand DNA-binding protein	0.144876	0.159225	0.162481	0.138891	0.156722	0.114609	0.114438	0.118682	0.109869	0.101521	0.136682	0.14796	0.134309	0.150232	0.140579	0.145093	0.15688	0.153929	0.159583	0.16139
K06131:clsA_B; cardiolipin synthase A/B [EC:2.7.8.-]	0.152447	0.135834	0.155892	0.157338	0.142849	0.0918909	0.114637	0.0944895	0.119418	0.105907	0.129656	0.151889	0.149619	0.16466	0.168866	0.127512	0.16127	0.150777	0.135255	0.132343
