# Supplementary material for: Bacteroides fragilis capsular polysaccharide A ameliorates ulcerative colitis in rat by recovering intestinal barrier integrity and restoring gut microbiota
Source: Front Pharmacol. 2024 Dec 24;15:1402465. doi: 10.3389/fphar.2024.1402465 (PMC11703662; doi:10.3389/fphar.2024.1402465)
Supplement: Supplementary file 7 [file DataSheet7.ZIP › Figure 7/PCOA.xlsx]

## Sheet: samples_distance_距离分析结果表
	S1	S2	S3	S4	S5	S6	S7	S8	S9	S10	S11	S12	S13	S14	S15	S16	S17	S18	S19	S20
S1	0	0.488741	0.383341	0.562327	0.841462	0.513178	0.336359	0.562327	0.688632	0.418147	0.337444	0.599101	0.482191	0.749356	0.474154	0.476068	0.453398	0.516554	0.39292	0.418147
S2	0.488741	0	0.240142	0.474771	0.824416	0.252149	0.386516	0.474771	0.769851	0.298896	0.350761	0.641615	0.254363	0.771203	0.242754	0.207729	0.197837	0.528986	0.325497	0.298896
S3	0.383341	0.240142	0	0.544672	0.843013	0.498509	0.311545	0.544672	0.807204	0.232195	0.239555	0.662629	0.299508	0.813725	0.245083	0.275522	0.262402	0.576467	0.192877	0.232195
S4	0.459962	0.328786	0.255414	0	0.438967	0.84702	0.345225	0.39712	0.438967	0.794066	0.39712	0.257572	0.648211	0.252624	0.790909	0.268602	0.269228	0.256407	0.526965	0.255616
S5	0.841462	0.824416	0.843013	0.707066	0	0.267081	0.817568	0.707066	0.554111	0.770018	0.721262	0.57065	0.776428	0.523444	0.795438	0.804405	0.7661	0.620338	0.816759	0.770018
S6	0.476068	0.207729	0.275522	0.406411	0.804405	0	0.218115	0.382302	0.406411	0.737264	0.244753	0.295813	0.589715	0.151195	0.740263	0.260947	0.218115	0.518107	0.245898	0.244753
S7	0.336359	0.386516	0.311545	0.521692	0.817568	0.405842	0	0.521692	0.735643	0.361019	0.353405	0.614812	0.394723	0.750295	0.418518	0.382302	0.364097	0.512218	0.284263	0.361019
S8	0.562327	0.474771	0.544672	0.552361	0.707066	0.498509	0.521692	0	0.623422	0.399061	0.40788	0.547087	0.375159	0.604544	0.395047	0.406411	0.387058	0.457434	0.485098	0.399061
S9	0.688632	0.769851	0.807204	0.623422	0.554111	0.808344	0.735643	0.623422	0	0.721878	0.763137	0.415483	0.698868	0.264317	0.628049	0.737264	0.702156	0.46691	0.694295	0.721878
S10	0.439055	0.313841	0.243804	0.419014	0.808519	0.329533	0.379069	0.419014	0.757972	0	0.379069	0.245864	0.618747	0.241141	0.754959	0.256393	0.25699	0.244753	0.503012	0.243997
S11	0.337444	0.350761	0.239555	0.40788	0.721262	0.368299	0.353405	0.40788	0.763137	0.234156	0	0.60939	0.334101	0.772015	0.321615	0.295813	0.281727	0.536896	0.290948	0.234156
S12	0.599101	0.641615	0.662629	0.547087	0.57065	0.673696	0.614812	0.547087	0.415483	0.589283	0.60939	0	0.57853	0.394313	0.552131	0.589715	0.561633	0.36704	0.563604	0.589283
S13	0.482191	0.254363	0.299508	0.375159	0.776428	0.267081	0.394723	0.375159	0.698868	0.229658	0.334101	0.57853	0	0.686342	0.259357	0.151195	0.143995	0.491619	0.252689	0.229658
S14	0.749356	0.771203	0.813725	0.604544	0.523444	0.809763	0.750295	0.604544	0.264317	0.719008	0.772015	0.394313	0.686342	0	0.640916	0.740263	0.705012	0.419585	0.716221	0.719008
S15	0.474154	0.242754	0.245083	0.395047	0.795438	0.254892	0.418518	0.395047	0.628049	0.244184	0.321615	0.552131	0.259357	0.640916	0	0.260947	0.248521	0.469627	0.262666	0.244184
S16	0.498738	0.217621	0.288642	0.425764	0.84271	0.228502	0.400507	0.425764	0.772372	0.256407	0.309899	0.617796	0.158395	0.775513	0.273373	0	0.228502	0.542779	0.257607	0.256407
S17	0.453398	0.197837	0.262402	0.387058	0.7661	0.207729	0.364097	0.387058	0.702156	0.233098	0.281727	0.561633	0.143995	0.705012	0.248521	0.207729	0	0.493435	0.234188	0.233098
S18	0.516554	0.528986	0.576467	0.457434	0.620338	0.555435	0.512218	0.457434	0.46691	0.479059	0.536896	0.36704	0.491619	0.419585	0.469627	0.518107	0.493435	0	0.483797	0.479059
S19	0.39292	0.325497	0.192877	0.485098	0.816759	0.341772	0.284263	0.485098	0.694295	0.232379	0.290948	0.563604	0.252689	0.716221	0.262666	0.245898	0.234188	0.483797	0	0.232379
S20	0.418147	0.298896	0.232195	0.399061	0.770018	0.313841	0.361019	0.399061	0.721878	0.361019	0.234156	0.589283	0.229658	0.719008	0.244184	0.244753	0.233098	0.479059	0.232379	0
