# Supplementary material for: Bacteroides fragilis capsular polysaccharide A ameliorates ulcerative colitis in rat by recovering intestinal barrier integrity and restoring gut microbiota
Source: Front Pharmacol. 2024 Dec 24;15:1402465. doi: 10.3389/fphar.2024.1402465 (PMC11703662; doi:10.3389/fphar.2024.1402465)
Supplement: Supplementary file 7 [file DataSheet7.ZIP › Figure 7/Relative Abundance-genus.xlsx]

## Sheet: genus_barplot
	NC-1	NC-2	NC-3	NC-4	NC-5	MC-1	MC-2	MC-3	MC-4	MC-5	TP2-1	TP2-2	TP2-3	TP2-4	TP2-5	PD-1	PD-2	PD-3	PD-4	PD-5
Lactobacillus	30.6991	31.9557	39.7467	31.2617	40.4117	1.86117	1.46721	5.91691	1.52258	9.72791	33.8305	29.9092	35.9816	22.6711	37.1418	34.157	19.488	23.6054	14.6835	21.9322
Limosilactobacillus	21.5991	19.801	16.277	21.4597	16.0469	0.167811	0.351382	1.98291	0.346633	1.97337	16.2327	34.6985	31.5145	23.7872	31.4171	25.722	38.073	28.509	42.9396	38.5037
Ligilactobacillus	6.72224	1.74773	9.57282	7.0192	10.13	0.152555	1.02424	4.54497	1.0399	4.58519	7.2245	4.04484	11.851	15.9366	12.1782	3.3193	6.22498	6.19015	9.4924	3.29992
Akkermansia	0.250095	0.569999	0.0640097	0.249202	0.063229	6.43593	7.35473	2.07649	7.33335	2.06835	9.2536	0.381819	0.0912016	1.21412	0.0908951	3.72647	1.39032	1.54625	0.425742	2.73009
Allobaculum	3.68132	3.2909	0.264461	3.67762	0.261236	0.0400458	0.0710241	1.95466	0.0708176	1.94699	1.79931	0.0348693	1.10302	13.6305	1.09932	6.86413	5.02741	6.64718	0.0274083	2.28862
Romboutsia	3.76847	2.46271	6.7665	3.73237	6.66068	0.457666	0.837336	0.745135	0.836766	0.747489	1.74673	1.07746	1.33189	3.12301	1.33427	2.26542	1.20229	2.62035	1.4435	2.61521
Blautia	0.0701023	0.0516375	0.0437961	0.073628	0.0565733	7.46949	5.40729	8.60967	4.77866	7.93042	0.198625	0.200499	0.232306	0.729161	0.238385	0.536915	0.0895451	0.064794	0.0785704	0.0627651
Duncaniella	1.71656	1.79341	0.916349	1.75386	0.938452	2.85088	1.49151	1.46908	1.4704	1.45453	2.01351	3.60723	1.15637	2.96308	1.16449	0.842299	0.871695	1.73229	0.847829	0.726991
Turicibacter	0.791967	1.59679	1.13365	0.789141	1.11982	1.5942	1.8784	0.314299	1.86735	0.313066	1.08075	0.177834	0.308021	0.405854	0.306985	0.700585	0.72336	2.36464	1.41427	2.34629
Escherichia_Shigella	0.0246305	0.0198606	0.0286359	0.0245427	0.0282867	7.92525	5.09708	0.78045	2.09098	0.777389	0.301832	0.0505605	0.271884	0.514196	0.27097	1.37522	0.0511687	0.0400198	0.0511621	0.0399414
Clostridium_sensu_stricto	1.54415	4.66525	1.21113	1.5443	1.1947	0.987796	0.900884	0.319596	0.913174	0.328895	0.329095	0.254546	0.500749	0.189169	0.502495	0.10379	0.401232	0.788962	0.233884	0.793122
Ruminococcus	0.640394	0.490556	0.277937	0.28696	0.261236	1.76201	3.24468	2.08709	3.19238	2.01207	0.0155784	0.521296	0.316625	0.0808268	0.3087	0.0319355	0.790124	0.0990967	1.20596	0.0950986
Saccharibacteria_genera_incertae_sedis	1.34331	2.83212	1.75353	1.34418	1.74213	0.39283	0.224286	0.118303	0.225498	0.124875	0.301832	0.667748	0.0998056	0.178851	0.101185	0.109778	0.36032	1.0691	0.476904	1.0651
Clostridium_XlVa	0.0322092	0.0476654	0.107806	0.0695124	0.0903659	1.98703	0.949479	4.02055	2.22	2.70616	0.149943	0.151682	0.323508	0.209088	0.22103	0.209577	0.102337	0.0552655	0.0732154	0.092315
Intestinimonas	0.727548	0.317769	0.815281	0.77215	0.881878	0.249809	0.628002	1.37903	0.659722	1.28392	0.146048	0.538731	0.0361365	0.1221	0.042875	0.243508	0.222354	0.312536	0.246674	0.332845
Paramuribaculum	0.238727	0.665329	0.0926456	0.239763	0.0915157	0.320366	1.65785	0.494403	1.65303	0.495981	0.140206	0.305107	0.19617	0.135858	0.20237	0.437117	0.153506	0.0514541	0.155314	0.0513533
Frisingicoccus	0.0113679	0.0158885	0.00336893	0.0226548	0.0798682	0.625477	1.92699	0.0070629	0.859129	0.237438	0.220046	0.210959	0.507632	0.0584705	0.04459	0.0119758	0.0219294	0.00571712	0.0146177	0.0323335
Longibaculum	0.00189466	0.00198606	0.00673786	0.00566369	0.00665568	0.901983	0.411192	1.09298	0.408133	1.09925	0.0662084	0.371358	0.024091	0.0361141	0.02401	0.187621	0.0182745	0.476426	0.0182722	0.475493
Phascolarctobacterium	0.0246305	0.0218466	0.0808544	0.0401398	0.0632503	1.57323	0.891539	0.241904	0.16	0.770204	0.0642611	0.0418432	0.0447404	0.0319325	0.0236411	0.399194	0.0146196	0.0381141	0.0201231	0.0339414
Bacteroides	0	0	0	0	0	0.00762777	0.0112143	2.00763	1.01118	1.80327	0	0.0104608	0.0533443	0.012038	0.06517	0.0139718	0	0.00571712	0.00182722	0.00570592
unclassified_Ruminococcaceae	7.08033	4.88372	3.07415	7.1589	3.46595	26.7368	29.5834	19.8698	27.6595	19.1965	11.4696	6.83613	2.8066	2.97168	2.81603	1.55885	5.45333	3.63609	6.07367	3.74498
unclassified_Lachnospiraceae	2.21296	2.04365	4.74851	2.33155	4.93353	12.0427	9.75086	11.8498	11.4687	16.2372	1.96288	1.36513	2.58978	1.6922	2.94809	3.6127	6.10985	5.08484	9.22745	2.12641
unclassified_Clostridiales	5.37514	7.62249	2.06179	5.38806	2.02666	9.35927	6.33236	8.43486	6.33258	8.40178	1.91225	3.32305	0.578184	0.670691	0.598535	0.950081	1.58806	2.39132	1.56593	5.29113
unclassified_Muribaculaceae	2.19022	2.47661	1.12354	2.1522	1.08321	2.30931	2.95497	3.66917	2.9762	3.70755	2.29393	4.03961	1.69842	3.32594	1.68928	4.22347	3.55805	3.7409	3.61241	3.72406
unclassified_Firmicutes	1.48731	2.35745	1.32736	1.58772	1.30618	7.6415	9.67235	1.6792	9.59019	1.72538	1.06323	0.618931	0.485261	0.634577	0.60711	0.493004	0.528134	1.73229	0.579228	1.6433
unclassified_Bacteroidales	0.0322092	0.20655	0.0303204	0.0302063	0.0282867	0.940122	2.32697	11.0764	6.29784	6.0048	0.0467353	0.142964	0.0705522	0.158214	0.073745	0.496996	0.180918	0.0857568	0.135214	0.0931966
unclassified_Lactobacillaceae	1.45699	1.53721	1.52444	1.41035	1.55638	0.0305111	0.035512	0.367271	0.19	0.213641	1.20149	1.54645	2.19916	1.77898	1.90533	0.824335	0.661538	0.411632	0.506662	0.66365
unclassified_Bacteria	0.877226	1.20554	1.16565	1.02513	1.30285	1.54272	1.4074	0.87933	1.35858	0.853017	0.712714	0.655543	0.562697	0.655213	0.71687	0.760464	0.738291	0.785151	0.648662	0.806436
other	5.39977	5.31866	5.78109	4.54959	4.16863	1.63387	2.10988	2.01109	1.46669	1.27334	4.22176	4.2157	3.06472	2.08325	1.86653	5.82224	5.95529	5.90959	3.79994	4.38372

## Sheet: genus_barplot.group
	NC	MC	TP2	PD
Lactobacillus	34.815	4.09916	31.9068	22.7732
Limosilactobacillus	19.0367	0.964421	27.53	34.7495
Ligilactobacillus	7.03839	2.26937	10.2471	5.70535
Akkermansia	0.239307	5.05377	2.20633	1.96378
Allobaculum	2.23511	0.816707	3.5334	4.17095
Romboutsia	4.67815	0.724878	1.72267	2.02935
Blautia	0.0591474	6.8391	0.319795	0.166518
Duncaniella	1.42373	1.74728	2.18094	1.00422
Turicibacter	1.08627	1.19346	0.45589	1.50983
Escherichia_Shigella	0.0251913	3.33423	0.281889	0.311503
Clostridium_sensu_stricto	2.0319	0.690069	0.355211	0.464198
Ruminococcus	0.391417	2.45964	0.248605	0.444444
Saccharibacteria_genera_incertae_sedis	1.80305	0.217159	0.269884	0.616241
Clostridium_XlVa	0.0695117	2.37664	0.21105	0.106542
Intestinimonas	0.702925	0.840097	0.177178	0.271584
Paramuribaculum	0.265596	0.924326	0.195942	0.169749
Frisingicoccus	0.0266297	0.73122	0.208339	0.0173147
Longibaculum	0.00458759	0.782708	0.104356	0.235217
Phascolarctobacterium	0.0461443	0.727375	0.0412837	0.101198
Bacteroides	0	0.968185	0.0282026	0.00544441
unclassified_Ruminococcaceae	5.13261	24.6092	5.38001	4.09338
unclassified_Lachnospiraceae	3.25404	12.2699	2.11162	5.23225
unclassified_Clostridiales	4.49483	7.77217	1.41654	2.3573
unclassified_Muribaculaceae	1.80516	3.12344	2.60943	3.77178
unclassified_Firmicutes	1.6132	6.06172	0.681822	0.995191
unclassified_Bacteroidales	0.0655145	5.32922	0.0984422	0.198416
unclassified_Lactobacillaceae	1.49707	0.167387	1.72628	0.613563
unclassified_Bacteria	1.11528	1.20821	0.660608	0.747801
other	5.04355	1.69897	3.09039	5.17416
