# Supplementary material for: Bacteroides fragilis capsular polysaccharide A ameliorates ulcerative colitis in rat by recovering intestinal barrier integrity and restoring gut microbiota
Source: Front Pharmacol. 2024 Dec 24;15:1402465. doi: 10.3389/fphar.2024.1402465 (PMC11703662; doi:10.3389/fphar.2024.1402465)
Supplement: Supplementary file 7 [file DataSheet7.ZIP › Figure 7/Shannon-Significant Difference Analysis.csv]

系列数	1
每个系列的比较数量	6
α	0.05
Tukey 多重比较检验	均差	95.00% 差值的置信区间	低于阈值?	摘要	调整后的 P 值
NC vs MC	1.622	1.183 到 2.062	是	****	<0.0001	A-B
NC vs TP2	0.2885	-0.1507 到 0.7277	否	ns	0.2751	A-C
NC vs PD	0.9225	0.4833 到 1.362	是	****	<0.0001	A-D
MC vs TP2	-1.334	-1.773 到 -0.8947	是	****	<0.0001	B-C
MC vs PD	-0.6999	-1.139 到 -0.2607	是	**	0.0016	B-D
TP2 vs PD	0.6340	0.1948 到 1.073	是	**	0.0039	C-D
检验详细信息	平均值 1	平均值 2	均差	差值的标准误差	n1	n2	q	自由度
NC vs MC	4.439	2.817	1.622	0.1535	5	5	14.95	16
NC vs TP2	4.439	4.151	0.2885	0.1535	5	5	2.658	16
NC vs PD	4.439	3.517	0.9225	0.1535	5	5	8.499	16
MC vs TP2	2.817	4.151	-1.334	0.1535	5	5	12.29	16
MC vs PD	2.817	3.517	-0.6999	0.1535	5	5	6.448	16
TP2 vs PD	4.151	3.517	0.6340	0.1535	5	5	5.840	16
