# Supplementary material for: Bacteroides fragilis capsular polysaccharide A ameliorates ulcerative colitis in rat by recovering intestinal barrier integrity and restoring gut microbiota
Source: Front Pharmacol. 2024 Dec 24;15:1402465. doi: 10.3389/fphar.2024.1402465 (PMC11703662; doi:10.3389/fphar.2024.1402465)
Supplement: Supplementary file 7 [file DataSheet7.ZIP › Figure 7/Simpson-Significant Difference Analysis.csv]

分析的表	Simpson
分析的数据集	A-D
方差分析摘要
F	32.46
P 值	<0.0001
P 值摘要	****
平均值之间存在显著差异 (P < 0.05)?	是
R 平方	0.8589
Brown-Forsythe 检验
F (DFn	DFd)	3.202 (3	16)
P 值	0.0516
P 值摘要	ns
标准差显著不同吗 (P < 0.05)?	否
Bartlett 检验
Bartlett 统计量(已校正)	13.77
P 值	0.0032
P 值摘要	**
标准差显著不同吗 (P < 0.05)?	是
方差分析表	平方和	自由度	MS	F (DFn	DFd)	P 值
治疗（列间）	0.05489	3	0.01830	F (3	16) = 32.46	P<0.0001
残差（列内部）	0.009019	16	0.0005637
总计	0.06391	19
数据摘要
治疗数(列)	4
值数（总计）	20
